# Supplementary material for: The Krüppel-like factor 9 cistrome in mouse hippocampal neurons reveals predominant transcriptional repression via proximal promoter binding
Source: BMC Genomics. 2017 Apr 13;18:299. doi: 10.1186/s12864-017-3640-7 (PMC5390390; doi:10.1186/s12864-017-3640-7)
Supplement: Supplementary file 5 — Genomic locations of all Klf9 ChSP peaks identified in HT22 [BirA/FLBIO-Klf9] cells based on coordinates of the mouse genome mm10 build. (XLSX 316 kb) [file 12864_2017_3640_MOESM5_ESM.xlsx]

## Sheet: Sheet1
Supplemental Table 2. Genomic locations of all Klf9 ChSP peaks identified in HT22[BirA/FLBIO-Klf9] cells based on coordinates of the mouse genome mm10 build.
Chromosome	Start	End	Nearest gene name	Gene alias	Gene description	Distance to TSS	Average mapped read density over peak
chr3	50001458	50001886	Pcdh18	3110038E07Rik|BB095589|PCDH68L	protocadherin 18	-244355	20.41
chr18	5819444	5820382	Gm10125	ENSMUSG00000063087|Zeb1os	predicted gene 10125	-227475	13.241
chr13	60409399	60410307	Dapk1	D13Ucla1|DAP-Kinase	death associated protein kinase 1	-192095	14.435
chr4	54761062	54762040	Zfp462	6030417H05|9430078C22Rik|Gt4-2|Zfpip	zinc finger protein 462	-186395	15.469
chr4	32238629	32239328	Bach2	E030004N02Rik	BTB and CNC homology 2	-178457	12.814
chr4	32249849	32250867	Bach2	E030004N02Rik	BTB and CNC homology 2	-167078	21.566
chr9	34969462	34970419	4930581F22Rik	-	RIKEN cDNA 4930581F22 gene	-146788	23.718
chr3	104359162	104360079	Magi3	4732496O19Rik|6530407C02Rik|AA407180|AI120132|mKIAA1634	membrane associated guanylate kinase, WW and PDZ domain containing 3	-139214	17.403
chr10	120609802	120610740	Hmga2	9430083A20Rik|HMGI-C|Hmgic|pg|pygmy	high mobility group AT-hook 2	-133335	13.535
chr11	88498467	88499145				-120341	15.116
chr5	111878439	111878948	E130006D01Rik	Gm16018|Gm681|OTTMUSG00000029083	RIKEN cDNA E130006D01 gene	-116965	14.098
chr8	122174053	122174750	Zfpm1	FOG|Fog1	zinc finger protein, multitype 1	-107740	21.953
chr3	58310184	58311151	Tsc22d2	1810043J12Rik|5530402M19Rik	TSC22 domain family, member 2	-105022	12.898
chr5	118464932	118465950	Med13l	2210413I17Rik|6330591G05Rik|9030618F05Rik|Thrap2|Trap240L|mKIAA1025	mediator complex subunit 13-like	-95279	18.524
chr10	5289041	5289719	Syne1	8B|A330049M09Rik|BE692247|C130039F11Rik|CPG2|Myne1|mKIAA1756	spectrin repeat containing, nuclear envelope 1	-94674	13.465
chr5	111238921	111239838				-91319	11.068
chr4	118015631	118016309	Artn	neublastin	artemin	-86206	17.152
chr1	162132416	162133423	Dnm3os	6030416H16Rik|Hag2|Npn1|P/L01	dynamin 3, opposite strand	-84704	11.304
chr1	90519038	90519926	Cops8	9430009J09Rik|AA408242|Csn8|Sgn8	COP9 (constitutive photomorphogenic) homolog, subunit 8 (Arabidopsis thaliana)	-83944	19.323
chr15	102839419	102840406	Hoxc13	-	homeobox C13	-81219	21.044
chr8	104022853	104023781	Cdh5	7B4|AA408225|Cd144|VE-Cad|VECD|VEcad|Vec	cadherin 5	-78309	16.048
chrX	77433424	77433781	Tbl1x	5330429M20|Tbl1	transducin (beta)-like 1 X-linked	-77625	14.615
chr6	140547537	140547925	Aebp2	AU023766|B230313N05Rik	AE binding protein 2	-74933	18.733
chr17	13683602	13684280	2700054A10Rik	-	RIKEN cDNA 2700054A10 gene	-73987	15.177
chr19	47345802	47346769	Mir6995	Gm27576|mmu-mir-6995	microRNA 6995	-72696	23.029
chr4	57772588	57773266	Akap2	AA959716|AI649048|Akap-2|Akap-kl|B230340M18Rik|Prka2	A kinase (PRKA) anchor protein 2	-72322	15.208
chr16	31591795	31592473	Dlg1	B130052P05Rik|Dlgh1|E-dlg/SAP97|SAP-97|SAP97|mKIAA4187	discs, large homolog 1 (Drosophila)	-71310	15.027
chr15	67039153	67039981	Ndrg1	CAP43|CMT4D|DRG1|HMSNL|NMSL|Ndr1|Ndrl|PROXY1|RTP|TDD5	N-myc downstream regulated gene 1	-69925	29.557
chr1	151685465	151686242				-69521	15.185
chr19	41482451	41483129	Lcor	3110023F06Rik|A630025C20Rik|Mlr2|mKIAA1795	ligand dependent nuclear receptor corepressor	-66850	12.758
chr11	20477219	20478237	Sertad2	AB041541|AU021878|Kiaa0127|MNCb-1504|SEI-2|Sei2|TRIP-Br2|mKIAA0127	SERTA domain containing 2	-65526	27.278
chr13	110967604	110968282				-64096	16.648
chr4	137930547	137931754	Eif4g3	1500002J22Rik|4833436O05|4930523M17Rik|G1-419-52|eIF4GII|repro8	eukaryotic translation initiation factor 4 gamma, 3	-62306	18.377
chr1	156997696	156998174	Ralgps2	1810020P17Rik|2210408F11Rik|4921528G01Rik|9130014M22Rik|AU043409|AW046161	Ral GEF with PH domain and SH3 binding motif 2	-58308	17.05
chr8	126532192	126532870	Gm17296	Gm179|Tarbp1	predicted gene, 17296	-57465	20.227
chr11	101839233	101840170	Etv4	AW414408|Pea-3|Pea3	ets variant 4	-54391	12.716
chr11	76080028	76080935	Fam101b	1500005K14Rik|RefilinB|cfm	family with sequence similarity 101, member B	-52699	13.374
chr3	145701956	145702634	Cyr61	AI325051|CCN1|Igfbp10	cysteine rich protein 61	-52309	12.189
chr11	51915640	51916568	Cdkn2aipnl	A430101B06Rik|AA409260|D11Ertd497e|MNCb-1520	CDKN2A interacting protein N-terminal like	-51528	16.841
chr11	51916580	51917497	Cdkn2aipnl	A430101B06Rik|AA409260|D11Ertd497e|MNCb-1520	CDKN2A interacting protein N-terminal like	-50593	16.679
chr7	97788110	97789468	Aqp11	1700015P13Rik|AI648923|sjds	aquaporin 11	-50541	18.033
chr8	120275965	120276904	A330074K22Rik	-	RIKEN cDNA A330074K22 gene	-48204	16.957
chr11	30267522	30268151	Sptbn1	9930031C03Rik|AL033301|SPTB2|Spnb-2|Spnb2|elf1|elf3|mKIAA4049	spectrin beta, non-erythrocytic 1	-48064	14.714
chr17	13474403	13475421	Smok4a	4930513D10Rik|Smok2c	sperm motility kinase 4A	-46545	25.047
chr11	57962387	57963065	Larp1	1810024J12Rik|3110040D16Rik|Larp|mKIAA0731	La ribonucleoprotein domain family, member 1	-46339	20.959
chr10	77210757	77211324	Col18a1	-	collagen, type XVIII, alpha 1	-44510	12.053
chr2	153572872	153573759	Nol4l	4931410H15|8430427H17Rik|AI429157|Gm1636	nucleolar protein 4-like	-43344	12.97
chr12	51734653	51735530	Strn3	Gs2na|SG2NA	striatin, calmodulin binding protein 3	-43177	13.866
chr9	70080119	70081216	Gcnt3	2010013H22Rik|2210021I22Rik|2210401J11Rik	glucosaminyl (N-acetyl) transferase 3, mucin type	-42579	13.334
chr19	47315122	47316169	Mir6995	Gm27576|mmu-mir-6995	microRNA 6995	-42056	22.578
chr10	111122793	111123710	Osbpl8	AA536976|AA536995|C730029P18Rik|D330025H14Rik|ORP-8	oxysterol binding protein-like 8	-41551	15.528
chr1	191224227	191225535	Atf3	LRG-21	activating transcription factor 3	-41547	22.889
chr19	47314811	47315110	Mir6995	Gm27576|mmu-mir-6995	microRNA 6995	-41371	17.167
chr19	43570732	43571639	Nkx2-3	Nkx-2.3|Nkx2.3|tinman	NK2 homeobox 3	-41140	14.433
chr1	135687751	135688429	Csrp1	AA408841|AA959891|AW545626|CRP1|Csrp	cysteine and glycine-rich protein 1	-41108	16.75
chr5	148701794	148702461	2210417A02Rik	AV081004	RIKEN cDNA 2210417A02 gene	-39713	9.711
chr9	78520859	78521076	Eef1a1	-	eukaryotic translation elongation factor 1 alpha 1	-39243	12.734
chr17	3288341	3288818	Tiam2	3000002F19Rik|STEF|mKIAA2016	T cell lymphoma invasion and metastasis 2	-37994	20.889
chr1	135466751	135467429	Ipo9	0710008K06Rik|AI845704|C78347|Imp9|Ranbp9|mKIAA1192	importin 9	-36598	18
chr15	31188634	31189431	Dap	4921531N22Rik|AI789753|AU040360	death-associated protein	-35353	22.761
chr19	37514589	37515586	Exoc6	4833405E05Rik|AW413330|C430002C19|Sec15|Sec15l1|hbd|msec15	exocyst complex component 6	-35331	16.768
chr11	98087993	98088840	Stac2	24b2|24b2/STAC2|AW240854	SH3 and cysteine rich domain 2	-34954	21.364
chr13	78162815	78163493	A830082K12Rik	-	RIKEN cDNA A830082K12 gene	-34864	13.764
chr15	39041599	39042676	Cthrc1	1110014B07Rik	collagen triple helix repeat containing 1	-34795	22.737
chr11	119979512	119980530	Mir3065	mir-3065|mmu-mir-3065	microRNA 3065	-34747	14.184
chr11	97415412	97415751	Arhgap23	A330041B18Rik	Rho GTPase activating protein 23	-34579	21.559
chr11	97415763	97416430	Arhgap23	A330041B18Rik	Rho GTPase activating protein 23	-34064	16.624
chr6	72473153	72473831	Mat2a	D630045P18Rik	methionine adenosyltransferase II, alpha	-33933	22.041
chr3	107793046	107794324	Csf1	C87615|Csfm|MCSF|op	colony stimulating factor 1 (macrophage)	-33215	19.794
chr17	45766621	45767299	1600014C23Rik	-	RIKEN cDNA 1600014C23 gene	-33115	11.389
chr19	57151093	57152070	Ablim1	2210411C18Rik|2610209L21Rik|4833406P10Rik|9330196J19Rik|AV079770|AW060987|AW215784|Limab1|mKIAA0059	actin-binding LIM protein 1	-32557	13.819
chr18	82522294	82523302	Mbp	C76307|Hmbpr|R75289|golli-mbp|mld|shi	myelin basic protein	-31666	15.386
chr17	26884944	26885911	Kifc5b	Hset|KNSL2|Kifc5a	kinesin family member C5B	-31664	20.123
chr6	72512464	72513181	Capg	gCap39|mbh1	capping protein (actin filament), gelsolin-like	-31569	23.694
chr7	81182290	81183167	Pde8a	AI551852|Pde8	phosphodiesterase 8A	-31076	13.763
chr9	35420951	35421629	Cdon	CDO|Cd0|Orcam	cell adhesion molecule-related/down-regulated by oncogenes	-30787	11.931
chr19	36348178	36348856	Pcgf5	0610009F02Rik|1110054A01Rik|5830406C17Rik|5830443C21Rik|9530023M17Rik|AI324127	polycomb group ring finger 5	-30551	17.196
chr9	99388371	99389388	Esyt3	D930024E11|D9Ertd280e|Fam62c|mKIAA4186	extended synaptotagmin-like protein 3	-30349	16.347
chr7	80156380	80157387	Sema4b	SemC|Semac|mKIAA1745	sema domain, immunoglobulin domain (Ig), transmembrane domain (TM) and short cytoplasmic domain, (semaphorin) 4B	-29958	25.473
chr7	18957741	18958449	Nanos2	nos2	nanos homolog 2 (Drosophila)	-29430	12.818
chr8	123624223	123625190	Rhou	2310026M05Rik|AI182090|Arhu|CDC42L1|G28K|WRCH-1|WRCH1|mG28K	ras homolog gene family, member U	-29223	40.939
chr17	28393844	28394491	Tulp1	Tulp1l	tubby like protein 1	-29024	18.483
chr17	88597217	88598044	Ston1	4921524J06Rik|C86231|Salf|Sblf	stonin 1	-28925	12.444
chr6	86599388	86599677	Asprv1	2300003P22Rik|AA986851|SASP|SASPase|Taps	aspartic peptidase, retroviral-like 1	-28642	12.448
chr18	82787255	82787832	2210420H20Rik	-	RIKEN cDNA 2210420H20 gene	-28504	11.478
chr6	86599689	86600746	Asprv1	2300003P22Rik|AA986851|SASP|SASPase|Taps	aspartic peptidase, retroviral-like 1	-27957	28.101
chr7	34312662	34314020	4931406P16Rik	AA553327|mKIAA0355	RIKEN cDNA 4931406P16 gene	-27731	23.802
chr4	135299957	135300604	Clic4	D0Jmb3|TU-74|mc3s5|mtCLIC	chloride intracellular channel 4 (mitochondrial)	-27520	9.125
chr15	99847179	99847726	Lima1	Eplin	LIM domain and actin binding 1	-27303	17.538
chr6	72926373	72927051	Kcmf1	1700094M07Rik|Debt91|Pmcf	potassium channel modulatory factor 1	-26732	15.39
chr11	105152452	105153130	Tlk2	4933403M19Rik|PKU-alpha|PKUalpha|Tlk	tousled-like kinase 2 (Arabidopsis)	-26017	10.599
chr3	103101752	103103099	Dennd2c	A930010I20Rik	DENN/MADD domain containing 2C	-25131	37.616
chr17	29979470	29980488	Zfand3	AW539211|TEG-27|Tex27	zinc finger, AN1-type domain 3	-25109	31.045
chr11	94874252	94874920	Gm11544	OTTMUSG00000002042	predicted gene 11544	-24992	12.296
chr5	142931313	142931980	Actb	Actx|E430023M04Rik|beta-actin	actin, beta	-24892	12.361
chr15	6554607	6555316	Fyb	ADAP|B630013F22Rik|FYB-120/130|Slap130|p120/130|p120/p130	FYN binding protein	-24886	18.07
chr4	129033338	129033997	Rnf19b	4930534K13Rik|4930555L03Rik|Ibrdc3	ring finger protein 19B	-24604	30.152
chr4	57543439	57544446				-24306	16.334
chr5	105494940	105495958	Lrrc8c	AD158|AI326115|E430036I04Rik|fad158	leucine rich repeat containing 8 family, member C	-24023	14.567
chr13	112439475	112440822	Il6st	5133400A03Rik|AA389424|BB405851|CD130|D13Ertd699e|gp130	interleukin 6 signal transducer	-23922	18.614
chr8	90908077	90909095				-23664	13.868
chr5	65107287	65107965	Klhl5	1300013C10Rik	kelch-like 5	-23606	15.465
chr19	57239132	57239810	Ablim1	2210411C18Rik|2610209L21Rik|4833406P10Rik|9330196J19Rik|AV079770|AW060987|AW215784|Limab1|mKIAA0059	actin-binding LIM protein 1	-23438	14.144
chr3	96501457	96502135	Hfe2	2310035L15Rik|5230400G09Rik|AI414844|AI789733|DL-M|HJV|Rgmc|hemojuvelin	hemochromatosis type 2 (juvenile) (human homolog)	-23390	18.417
chr10	75667046	75667724	Susd2	1200011D11Rik	sushi domain containing 2	-23376	16.817
chr15	99497188	99497866	Bcdin3d	4930556P03Rik|AV138748	BCDIN3 domain containing	-22796	21.963
chr4	133107617	133108284	Wasf2	AW742646|D4Ertd13e|WAVE2	WAS protein family, member 2	-22683	15.576
chr15	68363113	68364081	Mir30d	Mirn30d|mir-30d|mmu-mir-30d	microRNA 30d	-22307	16.22
chr15	85603356	85604034	Wnt7b	Wnt-7b	wingless-type MMTV integration site family, member 7B	-21873	15.791
chr5	113929703	113930721	Coro1c	AL022675|AW455561|AW548837	coronin, actin binding protein 1C	-21505	14.058
chr11	95645433	95646141	Phb	Bap32	prohibitin	-21171	11.942
chr7	47103771	47104678	Mir7056	Gm27696|mmu-mir-7056	microRNA 7056	-21000	14.869
chr14	32492334	32493151	Ercc6	4732403I04|C130058G22Rik|CSB	excision repair cross-complementing rodent repair deficiency, complementation group 6	-20779	21.174
chr18	60891373	60892051	Arsi	BC020108	arylsulfatase i	-20529	14.831
chr11	72570158	72570825	Spns3	9830002I17Rik	spinster homolog 3	-20245	14.57
chr5	105499020	105499829	Lrrc8c	AD158|AI326115|E430036I04Rik|fad158	leucine rich repeat containing 8 family, member C	-20047	14.543
chr7	80166569	80167547	Sema4b	SemC|Semac|mKIAA1745	sema domain, immunoglobulin domain (Ig), transmembrane domain (TM) and short cytoplasmic domain, (semaphorin) 4B	-19784	25.217
chr5	125409646	125410324	Ubc	2700054O04Rik|AI194771|Rps27a|TI-225|Uba52|Ubb	ubiquitin C	-19382	16.031
chr5	135669266	135670463	Por	4933424M13Rik|CPR|CYPOR|P450R	P450 (cytochrome) oxidoreductase	-19281	13.302
chr11	43766930	43767557	Ttc1	4833412C19Rik|C79328|TPR1	tetratricopeptide repeat domain 1	-19270	14.949
chr4	44281583	44281920	Melk	AI327312|MPK38|mKIAA0175	maternal embryonic leucine zipper kinase	-19166	15.133
chr12	105543723	105544310	Bdkrb2	B(2)|B2|B2R|BK-2|BK2|BK2R|BKR2|BRB2	bradykinin receptor, beta 2	-19156	10.963
chr19	5529082	5530100	Snx32	B930037P14Rik|Snx6b	sorting nexin 32	-19101	22.109
chr7	16052481	16053618	Zfp541	EG666528|Znf541	zinc finger protein 541	-18893	16.929
chr3	96506258	96506895	Hfe2	2310035L15Rik|5230400G09Rik|AI414844|AI789733|DL-M|HJV|Rgmc|hemojuvelin	hemochromatosis type 2 (juvenile) (human homolog)	-18609	16.351
chr13	21161277	21161835	Trim27	AW538890|Gm19403|Rfp	tripartite motif-containing 27	-18376	13.623
NT_039662.3	139091	139769	Platr17	-	pluripotency associated transcript 17	-18310	16.277
chr5	36712933	36713911	D5Ertd579e	9030221A05Rik|A930018H20Rik|Kiaa0232|mKIAA0232	DNA segment, Chr 5, ERATO Doi 579, expressed	-17400	17.714
chr10	12878592	12879480	Utrn	AA589569|DRP|Dmdl	utrophin	-17300	18.399
chr2	28101684	28102531	Fcnb	Fcn2	ficolin B	-17229	13.679
chr8	46152016	46152863	Cfap97	1110068E21Rik|4933411K20Rik|AW049273|Kiaa1430|mKIAA1430	cilia and flagella associated protein 97	-17117	16.923
chr8	121668492	121669170	Zcchc14	AA792890|BDG29	zinc finger, CCHC domain containing 14	-16897	14.374
chr15	79091918	79092865	Micall1	AI448246|D15Mit260|D15N2e|EST573322|EST820961|MIRab13|mKIAA1668	microtubule associated monooxygenase, calponin and LIM domain containing -like 1	-16592	12.818
chr10	82780163	82780841	Nfyb	AA985999|Cbf-A	nuclear transcription factor-Y beta	-16360	16.518
chr19	5940553	5941350	Cdc42ep2	1110008C05Rik|Borg1|Cep2|D19Bwg1013e	CDC42 effector protein (Rho GTPase binding) 2	-16135	12.777
chr16	18036399	18037077	Dgcr6	-	DiGeorge syndrome critical region gene 6	-16123	14.548
chr11	51951770	51952437	Cdkn2aipnl	A430101B06Rik|AA409260|D11Ertd497e|MNCb-1520	CDKN2A interacting protein N-terminal like	-15528	11.398
chr19	5817742	5818420	Malat1	2210401K01Rik|9430072K23Rik|AI647968|Neat2	metastasis associated lung adenocarcinoma transcript 1 (non-coding RNA)	-15409	19.523
chr2	37703453	37703682	Mir5128	mir-5128|mmu-mir-5128|mu-mir-5128	microRNA 5128	-15283	15.087
chr17	83982936	83983614				-15278	14.529
chr9	44483687	44484365	Bcl9l	B9L|BC003321|BCL9-2|DLNB11	B cell CLL/lymphoma 9-like	-15111	21.324
chr8	41389125	41389803	Asah1	2310081N20Rik|AC|Asah	N-acylsphingosine amidohydrolase 1	-14766	12.131
chr18	60648613	60649611	G630071F17Rik	G630071F17	RIKEN cDNA G630071F17 gene	-14299	14.091
chr6	31076880	31077837	Mir29b-1	Mirn29b|Mirn29b-1|mir-29b-1	microRNA 29b-1	-14265	20.294
chr16	17745019	17745697	Klhl22	2610318I18Rik|Kelchl	kelch-like 22	-14264	9.745
chr8	10993381	10993928	9530052E02Rik	-	RIKEN cDNA 9530052E02 gene	-14196	11.465
chr5	142920422	142921440	Actb	Actx|E430023M04Rik|beta-actin	actin, beta	-14176	28.364
chr11	104118233	104119150				-14090	12.178
chr8	84192397	84193075	Mir181c	Mirn181c|mir-181c	microRNA 181c	-13774	16.711
chr7	25801973	25802800	Axl	AI323647|Ark|Tyro7|Ufo	AXL receptor tyrosine kinase	-13653	19.171
chr7	29518322	29519340	Sipa1l3	2610511M17Rik	signal-induced proliferation-associated 1 like 3	-13370	22.386
chr17	32363691	32364110	Akap8l	HAP95|Nakap95	A kinase (PRKA) anchor protein 8-like	-13347	17.495
chr17	88612787	88613734	Ston1	4921524J06Rik|C86231|Salf|Sblf	stonin 1	-13295	12.985
chr12	112795314	112796332	BC022687	AW050009|C130001I08Rik|Flj20080	cDNA sequence BC022687	-13153	15.322
chr4	44233982	44234610	Mir5106	mir-5106|mmu-mir-5106|mu-mir-5106	microRNA 5106	-13028	14.269
chr2	170155117	170156135	Zfp217	4933431C08Rik|AW987152|Gm562|ZABC1|Znf217	zinc finger protein 217	-12950	17.848
chr17	87459436	87459765	Calm2	1500001E21Rik|AL024017	calmodulin 2	-12665	18.697
chr2	33202994	33203891	Angptl2	AI593246|AW260363|Arp2	angiopoietin-like 2	-12519	11.428
chr15	78815087	78815776	Card10	AI449026|Bimp1|Carma3	caspase recruitment domain family, member 10	-12389	22.551
chr7	19932941	19933838	Pvr	3830421F03Rik|CD155|D7Ertd458e|HVED|PVS|Taa1|Tage4|mE4|necl-5	poliovirus receptor	-12246	12.077
chr9	108783330	108784217	Ip6k2	1500005N04Rik|AW050208|Ihpk2	inositol hexaphosphate kinase 2	-12221	11.973
chr4	133613866	133614884	Sfn	Er|Mme1|Ywhas	stratifin	-12206	13.638
chr4	44232962	44233640	Mir5106	mir-5106|mmu-mir-5106|mu-mir-5106	microRNA 5106	-12033	12.72
chr9	44486868	44487765	Bcl9l	B9L|BC003321|BCL9-2|DLNB11	B cell CLL/lymphoma 9-like	-11820	20.864
chr2	27437833	27439091	Vav2	2810040F13Rik|AI847175	vav 2 oncogene	-11636	34.192
chr11	61278407	61279085	Aldh3a2	AI194803|Ahd-3|Ahd-3r|Ahd3|Ahd3-r|Aldh4|Aldh4-r|FALDH	aldehyde dehydrogenase family 3, subfamily A2	-11559	14.545
chr9	114855064	114855742	Cmtm8	2700018N07Rik|AA408515|Cklfsf8	CKLF-like MARVEL transmembrane domain containing 8	-11250	14.511
chr2	167503698	167504475	Spata2	AI504642|mKIAA0757	spermatogenesis associated 2	-11212	14.468
chr10	128779433	128780081	Mmp19	-	matrix metallopeptidase 19	-11154	12.146
chr11	74638027	74638705	Cluh	1300001I01Rik|Kiaa0664|mKIAA0664	clustered mitochondria (cluA/CLU1) homolog	-11130	20.862
chr10	117721569	117722167	Mdm2	1700007J15Rik|AA415488|Mdm-2	transformed mouse 3T3 cell double minute 2	-11109	15.087
chr6	29307753	29308540	Fam71f1	GARI-L1|Gm764|NYD-SP18	family with sequence similarity 71, member F1	-10994	8.923
chr3	96576937	96578295	Gm15441	ENSMUSG00000074398|OTTMUSG00000021867	predicted gene 15441	-10814	18.282
chr2	167503117	167503686	Spata2	AI504642|mKIAA0757	spermatogenesis associated 2	-10527	19.491
chr3	105893547	105894395	Adora3	A3AR|A3R|AA3R|ARA3|Gpcr2	adenosine A3 receptor	-10451	13.543
chr1	33709427	33710014	Rab23	AW545388|opb|opb2	RAB23, member RAS oncogene family	-10176	15.731
chr4	137367466	137368334	Cdc42	AI747189|AU018915	cell division cycle 42	-10140	11.125
chr15	83473877	83474954	Pacsin2	AI197433	protein kinase C and casein kinase substrate in neurons 2	-9809	40.125
chr3	88512635	88513653	Lmna	Dhe	lamin A	-9791	22.208
chr2	30711693	30712371	Mir3089	mir-3089|mmu-mir-3089	microRNA 3089	-9179	13.138
chr11	100536272	100537170	Acly	A730098H14Rik|AW538652	ATP citrate lyase	-8720	12.143
chr7	16295160	16295838	Ccdc9	2600011L02Rik	coiled-coil domain containing 9	-8703	13.467
chr17	27141624	27142951	Uqcc2	2900010M23Rik|Cbp6|M19|Mnf1	ubiquinol-cytochrome c reductase complex assembly factor 2	-8396	28.32
chr11	102455232	102456590	Fam171a2	-	family with sequence similarity 171, member A2	-8247	24.841
chr10	80664944	80665511	Btbd2	2610037C03Rik|4930512K17Rik	BTB (POZ) domain containing 2	-8156	18.421
chr4	138921717	138922425	Otud3	3110030K17Rik	OTU domain containing 3	-8123	13.255
chr11	98783033	98783910	Nr1d1	A530070C09Rik|R75201	nuclear receptor subfamily 1, group D, member 1	-8094	16.281
chr15	99294888	99295566	Fam186b	EG545136	family with sequence similarity 186, member B	-8046	17.994
chr18	32147132	32147980	Proc	PC	protein C	-7985	16.217
chr8	84200298	84200895	Mir23a	Mirn23a|mir-23a|mmu-mir-23a	microRNA 23a	-7922	14.674
chr10	80159593	80160611	Cirbp	Cirp|R74941	cold inducible RNA binding protein	-7740	26.383
chr7	126808845	126809482	Fam57b	1500016O10Rik|A330104J06Rik|AI413816|AW060769	family with sequence similarity 57, member B	-7722	13.922
chr3	95650579	95651456	Mcl1	AW556805|Mcl-1	myeloid cell leukemia sequence 1	-7704	24.32
chr17	47842031	47842709	Mdfi	I-mf|I-mfa	MyoD family inhibitor	-7678	21.432
chr10	80664493	80664932	Btbd2	2610037C03Rik|4930512K17Rik	BTB (POZ) domain containing 2	-7641	21.932
chr5	115491484	115492681	Sirt4	4930596O17Rik	sirtuin 4	-7598	18.283
chr10	12869213	12869410	Utrn	AA589569|DRP|Dmdl	utrophin	-7576	17.884
chr15	77076327	77077345	1700109K24Rik	4933425G21Rik	RIKEN cDNA 1700109K24 gene	-7563	21.418
chr11	94928652	94929331	Col1a1	Col1a-1|Cola-1|Cola1|Mov-13|Mov13	collagen, type I, alpha 1	-7233	15.471
chr10	12868523	12869201	Utrn	AA589569|DRP|Dmdl	utrophin	-7126	17.894
chr19	5809293	5810260	Malat1	2210401K01Rik|9430072K23Rik|AI647968|Neat2	metastasis associated lung adenocarcinoma transcript 1 (non-coding RNA)	-7105	14.41
chr2	166786428	166787265	Trp53rkb	2810408M09Rik|4933401B08Rik|5630401H01Rik|Nori-2|PRPK|Tp53rk|Trp53rk|Trp53tk|mNori-2p	transformation related protein 53 regulating kinase B	-6921	12.573
chr7	47014920	47015598	Spty2d1	5830435K17Rik|AI852426|P16H6	SPT2, Suppressor of Ty, domain containing 1 (S. cerevisiae)	-6844	13.817
chr5	112319150	112320097	Tfip11	2810002G02Rik|AF097181|AW046167|Srr1|TIP33|Tip39	tuftelin interacting protein 11	-6746	10.692
chr3	88509575	88510593	Lmna	Dhe	lamin A	-6731	21.583
chr3	122888101	122888738	Fabp2	Fabpi|I-FABP	fatty acid binding protein 2, intestinal	-6653	19.918
chr8	84201577	84202166	Mir23a	Mirn23a|mir-23a|mmu-mir-23a	microRNA 23a	-6647	22.831
chr11	98788672	98789690	Msl1	2810017F12Rik|4121402D02Rik|4930463F05Rik|AA682082|Msl-1	male-specific lethal 1 homolog (Drosophila)	-6589	18.836
chr10	12867963	12868511	Utrn	AA589569|DRP|Dmdl	utrophin	-6501	22.157
chr2	167485777	167486646	Rnf114	1110008J21Rik|AI225886|AW549494|Zfp228|Zfp313|Znf228	ring finger protein 114	-6434	21.138
chr10	40263646	40264324	Gtf3c6	2410016F19Rik|AU019813	general transcription factor IIIC, polypeptide 6, alpha	-6319	11.146
chr15	97914148	97914937	Vdr	Nr1i1	vitamin D receptor	-6246	14.519
chr19	23134546	23135484	Klf9	2310051E17Rik|AA589643|BTEB-1|Bteb1|ENSMUSG00000055440|Gm9971	Kruppel-like factor 9	-6212	12.677
chr7	127478674	127479352	Fbrs	Fbs|Fbs1	fibrosin	-6209	15.003
chr9	58214705	58215383	Mir6385	Gm28021|mmu-mir-6385	microRNA 6385	-6107	12.398
chr10	12867712	12867951	Utrn	AA589569|DRP|Dmdl	utrophin	-6096	15.542
chr11	117831732	117832410	Tk1	D530002A18Rik|Tk-1|Tk1a|Tk1b	thymidine kinase 1	-6056	13.828
chr15	98625779	98626786	Cacnb3	Beta3|CAB3|Ca(v)beta3|Cchb3	calcium channel, voltage-dependent, beta 3 subunit	-6046	16.123
chr6	85380124	85381142	Rab11fip5	9130206P09Rik|C75969|D6Ertd32e|GAF1|RIP11	RAB11 family interacting protein 5 (class I)	-5998	26.127
chr5	142822643	142823860	Tnrc18	BC025631|EG381742|Zfp469	trinucleotide repeat containing 18	-5864	17.809
chr8	84202178	84203266	Mir23a	Mirn23a|mir-23a|mmu-mir-23a	microRNA 23a	-5797	20.174
chr17	27825673	27826952	D17Wsu92e	AU020189|C030010A15|C80239	DNA segment, Chr 17, Wayne State University 92, expressed	-5770	40.312
chr7	141123222	141123900	Ano9	5430425C04Rik|Tmem16j|Tp53i5|Trp53i5	anoctamin 9	-5754	11.043
chr2	167486658	167487135	Rnf114	1110008J21Rik|AI225886|AW549494|Zfp228|Zfp313|Znf228	ring finger protein 114	-5749	10.774
chr7	142393232	142393910	Ctsd	CD|CatD	cathepsin D	-5700	17.237
chr18	12947173	12947851	Osbpl1a	G430090F17Rik|Gm753|ORP-1|Osbpl1b	oxysterol binding protein-like 1A	-5670	15.816
chr17	27051153	27052171	Itpr3	Ip3r3|Itpr-3	inositol 1,4,5-triphosphate receptor 3	-5643	12.447
chr3	96098557	96099235	Otud7b	2900060B22Rik|4930463P07Rik|AI462125|CEZANNE|Trabid2|Za20d1	OTU domain containing 7B	-5632	17.376
chr4	149172093	149172561	Pgd	0610042A05Rik|AU019875|C78335	phosphogluconate dehydrogenase	-5619	28.39
chr10	75827247	75828154	Gstt4	4930583C14Rik|AI507011	glutathione S-transferase, theta 4	-5157	11.74
chr14	55793592	55794280	Ripk3	2610528K09Rik|AW107945|Rip3	receptor-interacting serine-threonine kinase 3	-5078	16.293
chr4	149171462	149172081	Pgd	0610042A05Rik|AU019875|C78335	phosphogluconate dehydrogenase	-5064	17.726
chr15	97849208	97849886	Hdac7	5830434K02Rik|HD7|HD7a|Hdac7a|mFLJ00062	histone deacetylase 7	-5044	16.982
chr11	83535147	83535755	Ccl5	MuRantes|RANTES|SISd|Scya5|TCP228	chemokine (C-C motif) ligand 5	-4932	19.878
chr3	58168224	58169031	1700007F19Rik	-	RIKEN cDNA 1700007F19 gene	-4820	18.469
chr8	84985277	84986295	Hook2	A630054I03Rik	hook homolog 2 (Drosophila)	-4810	14.535
chr5	121622946	121623903	Acad12	9330129D05Rik	acyl-Coenzyme A dehydrogenase family, member 12	-4486	17.07
chr10	128184093	128185111	Rbms2	2610315E04Rik|Scr3	RNA binding motif, single stranded interacting protein 2	-4304	15.09
chr9	107714161	107715179	Sema3f	Sema4|Semak	sema domain, immunoglobulin domain (Ig), short basic domain, secreted, (semaphorin) 3F	-4194	12.142
chr11	69417327	69418345	Kdm6b	1700064E03Rik|BC038313|Jmjd3|mKIAA0346	KDM1 lysine (K)-specific demethylase 6B	-4160	27.02
chr8	123649332	123650300	Rhou	2310026M05Rik|AI182090|Arhu|CDC42L1|G28K|WRCH-1|WRCH1|mG28K	ras homolog gene family, member U	-4114	14.183
chr5	123137965	123138214	Setd1b	AA516740|BC035291|KMT2G|mKIAA1076	SET domain containing 1B	-4104	11
chr12	111412874	111413892	Exoc3l4	1200009I06Rik|1600013K19Rik	exocyst complex component 3-like 4	-4048	16.018
chr8	13204265	13204943	Grtp1	5430401C05Rik|C81211|Tbc1d6	GH regulated TBC protein 1	-3979	17.074
chr18	39490639	39491796	Nr3c1	GR|Grl-1|Grl1	nuclear receptor subfamily 3, group C, member 1	-3972	15.3
chr5	90764242	90764920	Ppbp	2400003M24Rik|AI854500|CTAP3|CTAPIII|Cxcl7|LA-PF4|LDGF|MDGF|NAP-2|NAP-2-L1|Scyb7|TGB|TGB1|THBGB1|b-TG1|beta-TG	pro-platelet basic protein	-3938	15.009
chr2	26298114	26298831	Ccdc187	4932418E24Rik	coiled-coil domain containing 187	-3915	18.561
chr11	35837980	35838897	Rars	2610011N19Rik|2610037E21Rik|AL033339|AW985894	arginyl-tRNA synthetase	-3910	14.686
chr7	28382813	28383400	Zfp36	Gos24|Nup475|TIS11D|TISII|Tis11|Ttp|Zfp-36	zinc finger protein 36	-3878	11.861
chr19	5806182	5806860	Malat1	2210401K01Rik|9430072K23Rik|AI647968|Neat2	metastasis associated lung adenocarcinoma transcript 1 (non-coding RNA)	-3849	14.11
chr2	30716793	30718091	Mir3089	mir-3089|mmu-mir-3089	microRNA 3089	-3769	24.526
chr15	78806247	78807265	Card10	AI449026|Bimp1|Carma3	caspase recruitment domain family, member 10	-3713	14.046
chr5	123138226	123138983	Setd1b	AA516740|BC035291|KMT2G|mKIAA1076	SET domain containing 1B	-3589	14.831
chr3	145652996	145654014	Cyr61	AI325051|CCN1|Igfbp10	cysteine rich protein 61	-3519	27.987
chr7	28382722	28382760	Zfp36	Gos24|Nup475|TIS11D|TISII|Tis11|Ttp|Zfp-36	zinc finger protein 36	-3512	6
chr14	8176087	8176765	Pdhb	2610103L06Rik|AL024199|C81408	pyruvate dehydrogenase (lipoamide) beta	-3433	11.219
chr1	155815905	155816702	Qsox1	1300003H02Rik|QSOX|Qscn6|SOx	quiescin Q6 sulfhydryl oxidase 1	-3404	11.222
chr17	17826124	17827473	Mir99b	Mirn99b|mmu-mir-99b	microRNA 99b	-3390	14.615
chr3	65352354	65353231	A730090N16Rik	-	RIKEN cDNA A730090N16 gene	-3363	20.795
chr4	132513286	132514174	Sesn2	HI95|SEST2|Ses2	sestrin 2	-3273	16.363
chr3	145101856	145102704	Clca2	4732440A06|AI586120|Clca5	chloride channel accessory 2	-3238	20.181
chr9	120071065	120072002	Cx3cr1	-	chemokine (C-X3-C motif) receptor 1	-3237	14.063
chr14	50896092	50896819	Klhl33	EG546611	kelch-like 33	-3200	12.202
chr17	57275318	57276525	Vav1	Vav|vav-T	vav 1 oncogene	-3179	19.021
chr10	80323133	80324151	2310011J03Rik	AI452186|AW545358	RIKEN cDNA 2310011J03 gene	-3093	22.175
chr5	134555026	134555973	Clip2	B230327O20|CLIP-115|Clip1|Cyln2|WSCR4|mKIAA0291|wbscr4	CAP-GLY domain containing linker protein 2	-3065	14.727
chr10	127511573	127512251	Ndufa4l2	BC064011	NADH dehydrogenase (ubiquinone) 1 alpha subcomplex, 4-like 2	-3028	13.691
chr13	23701077	23701675	Hist1h4c	-	histone cluster 1, H4c	-2917	11.13
chrX	73039622	73040300	Pnma5	mKIAA1934	paraneoplastic antigen family 5	-2857	14.412
chr17	46027401	46028339	Vegfa	Vegf|Vpf	vascular endothelial growth factor A	-2706	18.691
chr11	117822892	117823570	Afmid	9030621K19Rik|Ammd|FKF|KFA|Kf|formylase	arylformamidase	-2689	16.158
chr6	135249930	135250947	Gsg1	-	germ cell-specific gene 1	-2554	16.074
chr5	139371780	139372798	Mir339	Mirn339|mir-339|mmu-mir-339	microRNA 339	-2543	33.484
chr7	128243925	128244692	Tgfb1i1	ARA55|Hic5|TSC-5|hic-5	transforming growth factor beta 1 induced transcript 1	-2504	17.521
chr10	81429154	81430162	Nfic	1110019L22Rik|1500041O16Rik|AA589446|AI746521|NF1-C	nuclear factor I/C	-2484	15.296
chr9	21854721	21855518	Dock6	2410095B20Rik|4931431C02Rik|C330023D02Rik|mKIAA1395	dedicator of cytokinesis 6	-2484	11.303
chr7	25279202	25280220	Cic	1200010B10Rik|mKIAA0306	capicua homolog (Drosophila)	-2469	12.815
chr17	34586766	34587984	Gpsm3	AA960287|AGS4	G-protein signalling modulator 3 (AGS3-like, C. elegans)	-2432	17.242
chr4	129263178	129264207	C77080	Kiaa1522|mKIAA1522	expressed sequence C77080	-2288	36.65
chr15	102100228	102101246	Tns2	C1-ten|Tenc1|nep|nph	tensin 2	-2252	25.553
chr2	84742883	84743901	Mir130a	Mirn130|Mirn130a|mir-130a	microRNA 130a	-2213	15.518
chrX	7750483	7751401	Mir684-1	Mirn684-1	microRNA 684-1	-2148	11.357
chr15	101191408	101192086	Mir6962	mmu-mir-6962	microRNA 6962	-2123	19.579
chr2	85047863	85048881	Tnks1bp1	Tab182|mKIAA1741	tankyrase 1 binding protein 1	-2089	14.781
chr10	81379853	81380861	Fzr1	AW108046|Cdh1|FZR|FZR2|Fyr|HCDH|HCDH1	fizzy/cell division cycle 20 related 1 (Drosophila)	-1986	16.01
chr17	56477854	56478872	Ptprs	AL022616|PTP|PTP-NU3|PTPNU-3|PTPsigma|Ptpt9|R-PTP-S|RPTPsigma	protein tyrosine phosphatase, receptor type, S	-1882	17.363
chr10	79985853	79986531	Tmem259	AC087114.7gm2|ORF61|R32184_3|mFLJ00277	transmembrane protein 259	-1861	18.965
chr17	17827824	17828842	Mir99b	Mirn99b|mmu-mir-99b	microRNA 99b	-1856	14.959
chr1	93272356	93273034	Mir6901	Gm27732|mmu-mir-6901	microRNA 6901	-1855	20.272
chr17	23675260	23675938	Thoc6	F830014G06Rik|Wdr58	THO complex 6 homolog (Drosophila)	-1828	17.695
chr10	70094865	70095883	Ccdc6	2810012H18Rik|AA536681|AA960498|AW061011	coiled-coil domain containing 6	-1748	14.763
chr7	127744554	127745553	Fbxl19	6030430O11|BC059812|Fbl19	F-box and leucine-rich repeat protein 19	-1722	13.93
chr13	92532189	92532867	Zfyve16	AI035632|B130024H06Rik|B130031L15|mKIAA0305	zinc finger, FYVE domain containing 16	-1717	10.595
chr18	39488448	39489466	Nr3c1	GR|Grl-1|Grl1	nuclear receptor subfamily 3, group C, member 1	-1711	32.653
chr6	113602725	113603403	Brk1	6720456B07Rik|AW011779	BRICK1, SCAR/WAVE actin-nucleating complex subunit	-1709	16.109
chr11	77491448	77491985	Git1	Cat-1|p95Cat	G protein-coupled receptor kinase-interactor 1	-1696	19.372
chr9	61370376	61371054	Tle3	2610103N05Rik|ESG|Grg3a|Grg3b|mKIAA1547	transducin-like enhancer of split 3, homolog of Drosophila E(spl)	-1652	11.573
chr15	36792073	36793091	Ywhaz	1110013I11Rik|14-3-3zeta|AI596267|AL022924|AU020854	tyrosine 3-monooxygenase/tryptophan 5-monooxygenase activation protein, zeta polypeptide	-1649	31.954
chr5	144897986	144898933	Mir7039	Gm27824|mmu-mir-7039	microRNA 7039	-1643	21.008
chr7	19824020	19824698	Bcl3	AI528691|Bcl-3	B cell leukemia/lymphoma 3	-1603	18.189
chrX	8143523	8144201	Rbm3os	2900002K06Rik	RNA binding motif protein 3, opposite strand	-1566	10.242
chr17	62882360	62883378	Efna5	AL-1|AV158822|EFL-5|Ephrin-A5|Epl7|LERK-7|RAGS	ephrin A5	-1551	34.833
chr8	70537873	70538492	Ell	Ell1|Men	elongation factor RNA polymerase II	-1493	17.177
chr19	7054938	7055616	Macrod1	AI604841|AW743046|D930010J01Rik|Lrp16	MACRO domain containing 1	-1492	20.801
chr7	70361700	70362467	Nr2f2	2700033K02Rik|9430015G03Rik|ARP-1|Aporp1|COUP-TF2|COUP-TFII|COUPTFB|EAR3|SVP40|Tcfcoup2	nuclear receptor subfamily 2, group F, member 2	-1490	15.917
chr1	179959287	179959965	Cdc42bpa	A930014J19Rik|DMPK-like	CDC42 binding protein kinase alpha	-1464	13.169
chr10	99261434	99262112	Dusp6	1300019I03Rik|MKP-3|MKP3|PYST1	dual specificity phosphatase 6	-1459	13.442
chr7	67950369	67951258	Igf1r	A330103N21Rik|CD221|D930020L01|IGF-1R|hyft	insulin-like growth factor I receptor	-1444	24.079
chr13	92356069	92356747	Msh3	D13Em1|Rep-3|Rep3	mutS homolog 3 (E. coli)	-1404	14.311
chr11	69097047	69098065	Per1	Per|m-rigui|mPer1	period circadian clock 1	-1401	22.308
chr17	86166076	86166754	Prkce	5830406C15Rik|PKC[e]|PKCepsilon|Pkce|R75156	protein kinase C, epsilon	-1371	18.673
chr5	137740854	137741872	Nyap1	6430598A04Rik	neuronal tyrosine-phosphorylated phosphoinositide 3-kinase adaptor 1	-1364	16.389
chr9	22390060	22391048	Anln	1110037A17Rik|2900037I21Rik|C78101|Scraps	anillin, actin binding protein	-1347	15.497
chr10	42277447	42278725	Foxo3	1110048B16Rik|2010203A17Rik|C76856|FKHRL1|Fkhr2|Foxo3a	forkhead box O3	-1343	16.55
chr5	65436698	65437655	Ugdh	Udpgdh	UDP-glucose dehydrogenase	-1334	18.513
chr14	55822991	55824009	Nfatc4	3110041H08Rik|AW107667|AW546455|Nfat3	nuclear factor of activated T cells, cytoplasmic, calcineurin dependent 4	-1296	12.419
chr4	130175989	130176847	Tinagl1	1110021J17Rik|AZ-1|AZ1|Arg1|Lcn7|TARP|Tinagl	tubulointerstitial nephritis antigen-like 1	-1295	30.095
chr3	90525095	90526023	S100a14	1110013O05Rik|S100a15|S114	S100 calcium binding protein A14	-1291	11.499
chr3	84813786	84814793	Fbxw7	1110001A17Rik|AGO|Cdc4|Fbw7|Fbwd6|Fbx30|Fbxo30|Fbxw6|SEL-10	F-box and WD-40 domain protein 7	-1288	13.086
chr16	20622090	20623017	Camk2n2	2900075A18Rik	calcium/calmodulin-dependent protein kinase II inhibitor 2	-1275	17.866
chr1	89068851	89069529	Sh3bp4	AI594717|AW227605|BOG25	SH3-domain binding protein 4	-1273	14.865
chr19	46499831	46500980	Trim8	AA408830|BB006755|GERP|Rnf27	tripartite motif-containing 8	-1243	19.948
chr10	76346026	76347004	Dip2a	4931420H10Rik|AI426328|Dip2|Kiaa0184-hp|mKIAA0184	DIP2 disco-interacting protein 2 homolog A (Drosophila)	-1223	15.022
chr7	127745565	127745572	Fbxl19	6030430O11|BC059812|Fbl19	F-box and leucine-rich repeat protein 19	-1207	5
chr18	61398653	61399541	Mir378a	Mir378|Mirn378|mmu-mir-378|mmu-mir-378a	microRNA 378a	-1196	12.053
chr9	64022747	64023714	Smad6	Madh6|b2b390Clo	SMAD family member 6	-1171	15.959
chr6	108659125	108659803	Bhlhe40	Bhlhb2|C130042M06Rik|CR8|Clast5|Dec1|Sharp2|Stra13|Stra14	basic helix-loop-helix family, member e40	-1166	20.529
chr3	103831041	103832059	Bcl2l15	Bfk|Gm566	BCLl2-like 15	-1147	15.402
chr10	81168674	81169051	Pias4	PIASY|Pias-gamma|Piasg	protein inhibitor of activated STAT 4	-1142	22.802
chr4	116220491	116221068	Pik3r3	AA414954|p55pik	phosphatidylinositol 3 kinase, regulatory subunit, polypeptide 3 (p55)	-1135	16.654
chr2	92182763	92183441	Phf21a	80kDa|Bhc|Bhc80|D030065N23Rik|PFTF1	PHD finger protein 21A	-1081	13.323
chr17	46554464	46555471	Mir6976	mmu-mir-6976	microRNA 6976	-1078	12.534
chr3	61362993	61364002	Rap2b	4021402C18Rik|AA408554	RAP2B, member of RAS oncogene family	-1010	19.871
chr17	47628851	47630539	Usp49	C330046L10Rik|Gm545	ubiquitin specific peptidase 49	-996	23.858
chr19	32756245	32756923	Pten	2310035O07Rik|A130070J02Rik|AI463227|B430203M17Rik|MMAC1|TEP1	phosphatase and tensin homolog	-994	16.056
chr5	52832805	52833483	Anapc4	2610306D21Rik|APC4|D5Ertd249e	anaphase promoting complex subunit 4	-992	13.459
chr17	27554984	27556202	Hmga1	AL023995|Hmga1a|Hmga1b|Hmgi|Hmgiy|Hmgy	high mobility group AT-hook 1	-982	17.174
chrX	73966802	73967820	Hcfc1	AW060991|HCF|HCF1	host cell factor C1	-953	12.852
chr11	101171732	101172750	Plekhh3	BC020025	pleckstrin homology domain containing, family H (with MyTH4 domain) member 3	-938	12.902
chr11	98149983	98151120	Fbxl20	2610511F20Rik|4632423N09Rik|AI849362|AL117906|C86145|Fbl2|Scr|mKIAA4147	F-box and leucine-rich repeat protein 20	-935	22.826
chr4	126102538	126103547	Stk40	2310004N11Rik|AI428792	serine/threonine kinase 40	-915	27.03
chr13	36735107	36735654	Nrn1	0710008J23Rik|Cpg15|Nrn	neuritin 1	-903	15.544
chr11	98587883	98588410	Ormdl3	2810011N17Rik|AI315223	ORM1-like 3 (S. cerevisiae)	-901	19.396
chr9	123528464	123529513	Sacm1l	SAC1|Sac1p|mKIAA0851	SAC1 (suppressor of actin mutations 1, homolog)-like (S. cerevisiae)	-894	13.114
chr8	11636261	11637028	Ankrd10	4833425P12Rik|AW549277	ankyrin repeat domain 10	-887	21
chr6	94700630	94701417	Lrig1	D6Bwg0781e|Img|LIG-1	leucine-rich repeats and immunoglobulin-like domains 1	-878	34.977
chr11	75462138	75463545	Mir22	Mirn22|mmu-mir-22	microRNA 22	-875	33.522
chr10	118869409	118870087	Dyrk2	1810038L18Rik	dual-specificity tyrosine-(Y)-phosphorylation regulated kinase 2	-844	15.789
chr8	84004377	84005206	Mir8111	Gm27823|mmu-mir-8111	microRNA 8111	-837	17.06
chr12	108792155	108792833	Yy1	AW488674|NF-E1	YY1 transcription factor	-818	17.564
chr15	76205948	76208305	Plec	AA591047|AU042537|EBS1|PCN|PLTN|Plec1	plectin	-805	31.37
chr1	23271127	23271805	Mir30a	Mirn30a|mir-30a|mmu-mir-30a	microRNA 30a	-804	16.468
chr1	178528078	178528565	Kif26b	4832420M10|BC056349|D230039L06Rik	kinesin family member 26B	-804	12.105
chr10	127621484	127622411	Lrp1	A2mr|AI316852|CD91|Lrp|b2b1554Clo	low density lipoprotein receptor-related protein 1	-799	22.103
chr4	82506112	82507030	Nfib	6720429L07Rik|CTF|E030026I10Rik|NF-I/B|NF1-B|NFI-B	nuclear factor I/B	-791	22.254
chr15	38300653	38302351	Klf10	AI115143|EGR[a]|Egral|Gdnfif|TIEG-1|Tieg|Tieg1|mGIF	Kruppel-like factor 10	-790	28.416
chr17	56078360	56079327				-788	14.9
chr1	189727165	189727803	Ptpn14	C130080N23Rik|OTTMUSG00000022087|PTP36	protein tyrosine phosphatase, non-receptor type 14	-785	12.925
chr11	70654927	70655945	Pfn1	Pfn	profilin 1	-785	15.55
chr11	98959352	98960030	Rara	Nr1b1|RAR|RARalpha1	retinoic acid receptor, alpha	-781	13.027
chr7	19359681	19360839	Cd3eap	1190028F09|2610103M17Rik|ASE-1|Ase1|CAST|PAF49	CD3E antigen, epsilon polypeptide associated protein	-776	19.003
chr8	70538504	70539302	Ell	Ell1|Men	elongation factor RNA polymerase II	-773	15.181
chr17	36835869	36836887	Trim26	AI462198|Zfp173|Zfp1736	tripartite motif-containing 26	-769	22.376
chr16	8828932	8829751	1810013L24Rik	1110017P05Rik|3010002C02Rik|AA792997|AW124177|Gm19906|R74903	RIKEN cDNA 1810013L24 gene	-759	12.988
chr11	20542159	20542837	Sertad2	AB041541|AU021878|Kiaa0127|MNCb-1504|SEI-2|Sei2|TRIP-Br2|mKIAA0127	SERTA domain containing 2	-756	15.595
chr10	81168274	81168662	Pias4	PIASY|Pias-gamma|Piasg	protein inhibitor of activated STAT 4	-747	18.429
chr1	59763196	59763874	Bmpr2	2610024H22Rik|AL117858|AW546137|BB189135|BMP-2|BMPR-2|BMPR-II|BMPRII|BRK-3|Gm20272	bone morphogenetic protein receptor, type II (serine/threonine kinase)	-745	15.029
chr4	152184882	152185900	Acot7	2410041A17Rik|Ach1|Act|Bach|CTE-IIa|Cte-II|Lach1	acyl-CoA thioesterase 7	-744	23.08
chr11	97188292	97188970	Kpnb1	AA409963|IPOB|Impnb	karyopherin (importin) beta 1	-738	21.901
chr6	119478424	119479441	Fbxl14	AW322056|Fbx14l	F-box and leucine-rich repeat protein 14	-736	19.421
chr4	130175738	130175977	Tinagl1	1110021J17Rik|AZ-1|AZ1|Arg1|Lcn7|TARP|Tinagl	tubulointerstitial nephritis antigen-like 1	-735	8.667
chr3	27710970	27711367	Fndc3b	1600019O04Rik|AW550168|Fad104|mKIAA4164	fibronectin type III domain containing 3B	-729	14.274
chr11	32454402	32454911	Ubtd2	4930571L24|9630054F20Rik|AI645720	ubiquitin domain containing 2	-716	23.588
chr5	135935016	135935693	Ywhag	14-3-3gamma|D7Bwg1348e	tyrosine 3-monooxygenase/tryptophan 5-monooxygenase activation protein, gamma polypeptide	-713	19.534
chr5	112325539	112325778	Tfip11	2810002G02Rik|AF097181|AW046167|Srr1|TIP33|Tip39	tuftelin interacting protein 11	-711	6.458
chr7	30280763	30281500	Wdr62	2310038K02Rik	WD repeat domain 62	-710	13.943
chr11	96824492	96825170	Nfe2l1	AA408798|AW212678|LCR-F1|Lcrf1|NRF1|TCF-11|TCF11	nuclear factor, erythroid derived 2,-like 1	-703	11.13
chr11	107132272	107132950	Bptf	9430093H17Rik|Falz	bromodomain PHD finger transcription factor	-688	27.956
chr13	24800637	24801315	BC005537	8030460C05Rik|C78201	cDNA sequence BC005537	-682	12.234
chr4	134853517	134854524	Tmem57	1110007C24Rik|9230118A01Rik|AI317300|AI606104|C61	transmembrane protein 57	-675	17.551
chr15	102143068	102143957	Igfbp6	IGFBP-6	insulin-like growth factor binding protein 6	-674	19.449
chr10	80577114	80578811	Klf16	AI843742|BTEB4|DRRF	Kruppel-like factor 16	-666	56.747
chr13	70638051	70638528	Ice1	C77245|mKIAA0947	interactor of little elongation complex ELL subunit 1	-655	11.837
chr17	64331938	64333137	Pja2	AI447901|AL022700|Neurodap1|mKIAA0438	praja 2, RING-H2 motif containing	-655	21.567
chr7	80861189	80861737	Zscan2	Zfp-29|Zfp29	zinc finger and SCAN domain containing 2	-646	11.413
chr12	110446136	110446933	Ppp2r5c	2610043M05Rik|2700063L20Rik|AI060890|AW545884|C85228|D12Bwg0916e|mKIAA0044	protein phosphatase 2, regulatory subunit B', gamma	-645	14.074
chr5	144767836	144768464	Trrap	AI481500	transformation/transcription domain-associated protein	-643	26.898
chr5	124628106	124628741	Atp6v0a2	8430408C20Rik|AI385560|ATP6a2|AW489264|Atp6n1d|Atp6n2|C76904|ISF|J6B7|SHIF|Stv1|TJ6M|TJ6s|Tj6|V-ATPase 116 kDa|V-ATPase a2	ATPase, H+ transporting, lysosomal V0 subunit A2	-641	21.47
chr10	84575804	84576832	Tcp11l2	E430026E19Rik	t-complex 11 (mouse) like 2	-630	15.742
chr16	11007904	11008643	Gm4262	-	predicted gene 4262	-625	20.338
chr1	92180637	92181294	Hdac4	4932408F19Rik|HD4	histone deacetylase 4	-624	18.198
chr11	69837567	69838245	Tmem256	1810027O10Rik|3110009M16Rik	transmembrane protein 256	-620	19.543
chr10	81416234	81417591	Mir1191b	mmu-mir-1191b	microRNA 1191b	-615	19.716
chr3	88503455	88504473	Lmna	Dhe	lamin A	-611	20.364
chr1	10232808	10233746	Arfgef1	ARFGEP1|BIG1|D130059B05Rik|D730028O18Rik|P200	ADP-ribosylation factor guanine nucleotide-exchange factor 1(brefeldin A-inhibited)	-606	15.257
chr10	93665943	93666961	Gm8580	EG667338	ribosomal protein L29 pseudogene	-597	21.321
chr6	113696565	113697243	Tatdn2	AI646012|mKIAA0218	TatD DNase domain containing 2	-596	17.013
chr15	76456507	76457185	Scx	BB114693|Bhlha41|Scl	scleraxis	-593	20.677
chr7	67951270	67952067	Igf1r	A330103N21Rik|CD221|D930020L01|IGF-1R|hyft	insulin-like growth factor I receptor	-589	19.925
chr9	37488312	37489169	Msantd2	2810450G17Rik|9530092B10Rik	Myb/SANT-like DNA-binding domain containing 2	-581	25.42
chr6	28479432	28480110	Snd1	AL033314|Tudor-SN	staphylococcal nuclease and tudor domain containing 1	-578	14.854
chr8	124021823	124022310	Mir1967	mir-1967|mmu-mir-1967	microRNA 1967	-575	25.109
chr5	24602088	24603065	Smarcd3	1500001J14Rik|2210409C08Rik|BAF60C	SWI/SNF related, matrix associated, actin dependent regulator of chromatin, subfamily d, member 3	-574	13.17
chr4	117289690	117290368				-573	12.124
chr15	81810147	81811546	Tef	2310028D20Rik	thyrotroph embryonic factor	-568	39.979
chr17	28952194	28953111	Kctd20	2410004N11Rik|AI451943|AW541186|D17Ertd562e	potassium channel tetramerisation domain containing 20	-564	18.297
chr13	23621177	23622195	Hist1h2be	-	histone cluster 1, H2be	-561	18.644
chr11	98587732	98587871	Ormdl3	2810011N17Rik|AI315223	ORM1-like 3 (S. cerevisiae)	-556	8.571
chr3	126595821	126596979	Camk2d	2810011D23Rik|8030469K03Rik|CaMK II|[d]-CaMKII	calcium/calmodulin-dependent protein kinase II, delta	-552	18.632
chr10	7662312	7663330	A630066F11Rik	-	RIKEN cDNA A630066F11 gene	-551	18.694
chr15	98871248	98872266	Kmt2d	ALR|BC032281|BC058659|C430014K11Rik|KMT2B|Mll2|Mll4	lysine (K)-specific methyltransferase 2D	-551	15.948
chr17	24169642	24170320	Atp6v0c	Atp6c|Atp6c2|Atp6l|Atpl|Atpl-rs1|PL16|VATL|Vma3	ATPase, H+ transporting, lysosomal V0 subunit C	-551	13.554
chr16	32643755	32644433	Tnk2	Ack|Ack-1|Ack1|Cdgip|Pyk1	tyrosine kinase, non-receptor, 2	-550	15.566
chr18	34860269	34861046	Egr1	A530045N19Rik|ETR103|Egr-1|Krox-1|Krox-24|Krox24|NGF1-A|NGFI-A|NGFIA|TIS8|Zenk|Zfp-6|Zif268|egr	early growth response 1	-550	14.314
chr17	56461965	56463572	Ptprs	AL022616|PTP|PTP-NU3|PTPNU-3|PTPsigma|Ptpt9|R-PTP-S|RPTPsigma	protein tyrosine phosphatase, receptor type, S	-547	33.022
chr2	38926574	38927441	Nr6a1	1700113M01Rik|Gcnf|NCNF|RTR	nuclear receptor subfamily 6, group A, member 1	-546	17.175
chr9	21545840	21546858	Carm1	Prmt4	coactivator-associated arginine methyltransferase 1	-546	22.213
chr5	96161811	96163258	Cnot6l	4932442K20Rik	CCR4-NOT transcription complex, subunit 6-like	-544	13.472
chr5	136244956	136246013				-544	18.763
chr15	5244247	5245215	Ptger4	EP4|Ptgerep4	prostaglandin E receptor 4 (subtype EP4)	-543	25.363
chr4	156109123	156109800	9430015G10Rik	-	RIKEN cDNA 9430015G10 gene	-537	17.004
chr11	69099168	69100105	Per1	Per|m-rigui|mPer1	period circadian clock 1	-522	19.865
chr9	95857981	95858828	1700065D16Rik	-	RIKEN cDNA 1700065D16 gene	-522	19.669
chr11	63130727	63131146	Pmp22	22kDa|Gas-3|HNPP|Tr|trembler	peripheral myelin protein 22	-521	15
chr16	4593854	4594532	Glis2	Gli5|Klf16|Nkl	GLIS family zinc finger 2	-521	14.501
chr11	20332719	20333737	Slc1a4	ASCT-1|ASCT1|AW045657|SATT	solute carrier family 1 (glutamate/neutral amino acid transporter), member 4	-514	15.755
chr13	93303649	93304327	Homer1	PSD-Zip45|SYN47|Ves-1|homer-1|vesl-1	homer homolog 1 (Drosophila)	-508	18.406
chr17	46645233	46646251	Mrpl2	CGI-22|L2mt|MRP-L14|MRP-L2|Rpml14	mitochondrial ribosomal protein L2	-507	24.535
chr5	113772283	113772332	Iscu	2310020H20Rik|AA407971|Nifu|Nifun	IscU iron-sulfur cluster scaffold homolog (E. coli)	-505	8.8
chr7	99141310	99141988	Uvrag	9530039D02Rik|AI648770|BB124205|Uvrag1|Uvragl	UV radiation resistance associated gene	-504	21.24
chr11	109611552	109612230	Wipi1	4930533H01Rik|AW411817|D11Ertd498e	WD repeat domain, phosphoinositide interacting 1	-501	14.882
chr3	90265675	90266353	Dennd4b	-	DENN/MADD domain containing 4B	-501	12.745
chr7	128237894	128239172	9130023H24Rik	GLI4	RIKEN cDNA 9130023H24 gene	-501	28.923
chr13	107890055	107891073	Zswim6	2900036G02Rik|mKIAA1577	zinc finger SWIM-type containing 6	-499	13.202
chr7	141221482	141222500	Mir210	Mirn210|mir-210|mmu-mir-210	microRNA 210	-497	11.269
chr11	98936513	98937891	Rara	Nr1b1|RAR|RARalpha1	retinoic acid receptor, alpha	-495	22.606
chr2	30077593	30078951	Pkn3	AW209115|BC034126	protein kinase N3	-495	13.773
chr9	110531766	110532444	Setd2	4921524K10Rik|BC031601|KMT3A	SET domain containing 2	-493	17.52
chr10	7955863	7957350	Tab2	1110030N06Rik|A530078N03Rik|Map3k7ip2|mKIAA0733	TGF-beta activated kinase 1/MAP3K7 binding protein 2	-483	21.565
chr11	116413252	116413780	Rnf157	2610036E23Rik|A130073L17Rik|mKIAA1917	ring finger protein 157	-483	12.204
chr19	23140306	23141184	Klf9	2310051E17Rik|AA589643|BTEB-1|Bteb1|ENSMUSG00000055440|Gm9971	Kruppel-like factor 9	-482	17.765
chr18	57877613	57878782	Slc12a2	9330166H04Rik|Nkcc1|mBSC2|sy-ns	solute carrier family 12, member 2	-481	21.701
chr3	138442275	138442953	Adh5	Adh-5|Adh3|GSNOR	alcohol dehydrogenase 5 (class III), chi polypeptide	-480	20.723
chr7	48881181	48881859	E2f8	4432406C08Rik|AA410048	E2F transcription factor 8	-478	11.888
chr12	76962242	76963210	Max	AA960152|AI875693|bHLHd4|bHLHd5|bHLHd6|bHLHd7|bHLHd8	Max protein	-477	15.83
chr16	90727754	90727941	Mis18a	2610039C10Rik|2810018N07Rik	MIS18 kinetochore protein homolog A (S. pombe)	-476	12.527
chr11	23255093	23256040	Xpo1	AA420417|Crm1|Exp1	exportin 1, CRM1 homolog (yeast)	-475	18.44
chr11	60698707	60699725	Llgl1	AI325176|Lgl1|Llglh|Mgl1	lethal giant larvae homolog 1 (Drosophila)	-475	14.164
chr11	101467532	101468210	Rnd2	Arhn|Rohn	Rho family GTPase 2	-468	19.882
chr5	33629425	33630783	Fam53a	2410018C17Rik|5430419M09Rik|Dntnp	family with sequence similarity 53, member A	-468	20.548
chr5	129941079	129942207	Vkorc1l1	2310024K08Rik	vitamin K epoxide reductase complex, subunit 1-like 1	-467	19.849
chr8	127062932	127064250	Pard3	AA960621|AI256638|Asip|D8Ertd580e|Par-3|Par3|Pard-3|Pard3a|Phip	par-3 family cell polarity regulator	-466	19.464
chr5	139199591	139200758	Sun1	4632417G13Rik|5730434D03Rik|Unc84a|mKIAA0810	Sad1 and UNC84 domain containing 1	-463	19.074
chr7	97480410	97480579	Ints4	2610034N24Rik|AA692684|AW493223	integrator complex subunit 4	-462	18.824
chr5	24451318	24452115	Agap3	AGAP-3|AV028425|Centg3|Crag|Crag.|MRIP-1|cnt-g3	ArfGAP with GTPase domain, ankyrin repeat and PH domain 3	-461	19.425
chr6	115773783	115774422	Cand2	2210404G23Rik|Tp120b|mKIAA0667	cullin-associated and neddylation-dissociated 2 (putative)	-455	16.688
chr18	20896192	20896870	Trappc8	5033403J15Rik|AI845423|D030074E01Rik|Trs85|mKIAA1012	trafficking protein particle complex 8	-452	16.72
chr11	59164108	59164285	Iba57	4930543L23Rik|A230051G13Rik|C1orf69	IBA57, iron-sulfur cluster assembly homolog (S. cerevisiae)	-451	14.343
chr5	124111384	124112402	Ogfod2	1300006G11Rik|5730405M13Rik|AU041636|AW552395	2-oxoglutarate and iron-dependent oxygenase domain containing 2	-446	22.583
chr17	65613359	65614637	Vapa	33kDa|VAP33	vesicle-associated membrane protein, associated protein A	-442	17.923
chr15	59647541	59648899	Trib1	A530090O15Rik|TRB-1|Trb1	tribbles homolog 1 (Drosophila)	-435	21.495
chr7	19271520	19273058	Vasp	-	vasodilator-stimulated phosphoprotein	-434	19.882
chr7	27472923	27473900	Sertad3	AW124805|D1Mgi51|Rbt1|Sei3	SERTA domain containing 3	-429	13.829
chr7	19093700	19094539	Six5	Dmahp|MDMAHP|TrexBF	sine oculis-related homeobox 5	-425	12.607
chr19	46151671	46152600	Gbf1	1700083E03Rik|AI035702|AW049900|mKIAA0248	golgi-specific brefeldin A-resistance factor 1	-423	16.419
chr10	116581452	116582410	Cnot2	2600016M12Rik|2810470K03Rik|AA537049|AA959607|AW557563|C79650	CCR4-NOT transcription complex, subunit 2	-419	16.654
chr3	88531335	88532623	Mex3a	2700083E18Rik|Gm411|Rkhd4	mex3 homolog A (C. elegans)	-417	20.681
chr9	107580542	107581219	Hyal3	Hyl3	hyaluronoglucosaminidase 3	-416	15.33
chr7	66108592	66109610	Chsy1	mKIAA0990	chondroitin sulfate synthase 1	-415	21.655
chr14	55560171	55560849	Dcaf11	0710008A13Rik|C76035|D14Ucla1|Dacf11|GLO14|Wdr23	DDB1 and CUL4 associated factor 11	-414	19.845
chr2	164769177	164769855	Ube2c	1110015A16Rik|D2Ertd695e	ubiquitin-conjugating enzyme E2C	-414	20.309
chr19	7416709	7417716	2700081O15Rik	AI255177|AI848741|AW742297	RIKEN cDNA 2700081O15 gene	-413	15.77
chr10	81320013	81321371	Cactin	2510012J08Rik	cactin, spliceosome C complex subunit	-412	16.979
chr5	74068485	74069163	Usp46	1190009E20Rik|2410018I08Rik|AI451644	ubiquitin specific peptidase 46	-412	17.842
chr7	43443322	43444000	Etfb	0610009I16Rik|2810441H06Rik	electron transferring flavoprotein, beta polypeptide	-412	13.916
chr8	124021632	124021811	Taf5l	1110005N04Rik|AI849020	TAF5-like RNA polymerase II, p300/CBP-associated factor (PCAF)-associated factor	-412	9.167
chr8	70234394	70235271	Armc6	2410153K17Rik|AW554412	armadillo repeat containing 6	-410	20.62
chr14	62837152	62837411	Wdfy2	5830485M08|B130024L21Rik|ProF|ZFYVE22	WD repeat and FYVE domain containing 2	-409	15.577
chr13	55329800	55330478	Mxd3	4631412E13Rik|Mad3|bHLHc13	Max dimerization protein 3	-408	18.216
chr11	116852993	116854230	Mfsd11	2600014M03Rik	major facilitator superfamily domain containing 11	-404	26.018
chr17	26508233	26509520	Dusp1	3CH134|MKP1|Ptpn16|U19515|erp|mkp-1	dual specificity phosphatase 1	-404	21.523
chr17	63863101	63864059	Fer	AV082135|C330004K01Rik|Fert|Fert2	fer (fms/fps related) protein kinase	-402	20.895
chr6	83136464	83136903	Rtkn	-	rhotekin	-401	17.25
chr17	35840730	35841468	Mdc1	6820401C03|AA413496|Nfbd1|mKIAA0170	mediator of DNA damage checkpoint 1	-400	19.754
chr18	76240908	76241695	Smad2	7120426M23Rik|Madh2|Madr2|Smad-2|mMad2	SMAD family member 2	-400	19.617
chr9	106886941	106887859	Rbm15b	1810017N16Rik	RNA binding motif protein 15B	-399	24.308
chr1	161034016	161035533	Gas5	Gas-5|Mir5117	growth arrest specific 5	-392	29.913
chr17	74294920	74295589	Memo1	0610016J10Rik|D930048L02Rik	mediator of cell motility 1	-391	15.403
chr4	155669202	155670090	Mib2	2210008I11Rik|Zzank1|skd	mindbomb homolog 2 (Drosophila)	-391	15.955
chr19	38053958	38055316	Cep55	1200008O12Rik|2700032M20Rik	centrosomal protein 55	-389	28.842
chr13	36734636	36735095	Nrn1	0710008J23Rik|Cpg15|Nrn	neuritin 1	-388	19.978
chr10	128565913	128566731	Pa2g4	38kDa|AA672939|Ebp1|Plfap	proliferation-associated 2G4	-387	17.19
chr15	102203588	102204786	Zfp740	1110034O07Rik|AW548228|Znf740	zinc finger protein 740	-385	20.238
chr17	13759762	13760561	Mllt4	5033403D15Rik|AF6|Af-6|Afadin|Gm314|I-afadin|S-afadin	myeloid/lymphoid or mixed-lineage leukemia (trithorax homolog, Drosophila); translocated to, 4	-380	24.062
chr7	3693516	3694744	Tsen34	0610027F08Rik|Leng5	tRNA splicing endonuclease 34 homolog (S. cerevisiae)	-379	16.378
chr8	13287225	13288044	Tmco3	B230339H12Rik|C87304	transmembrane and coiled-coil domains 3	-379	12.744
chr1	176813947	176814625	Sdccag8	2700048G21Rik|5730470G24Rik|Cccap	serologically defined colon cancer antigen 8	-375	15.82
chr18	61554784	61555641	Csnk1a1	2610208K14Rik|4632404G05Rik|5430427P18Rik|CK1a|Csnk1a	casein kinase 1, alpha 1	-370	11.597
chr7	4684995	4685673	Hspbp1	1500019G21Rik	HSPA (heat shock 70kDa) binding protein, cytoplasmic cochaperone 1	-370	12.632
chr9	88482429	88483107	Syncrip	2610109K23Rik|4632417O19Rik|GRY-RBP|Nsap1|Nsap1l|pp68	synaptotagmin binding, cytoplasmic RNA interacting protein	-370	15.92
chr6	148946433	148947170	Fam60a	Ppcs1|Pptcs1|Tera	family with sequence similarity 60, member A	-369	11.602
chr2	13573349	13574538	Vim	-	vimentin	-368	41.076
chr11	22989833	22990621	Cct4	2610204B21Rik|A45|C78323|Cctd	chaperonin containing Tcp1, subunit 4 (delta)	-367	28.346
chr4	106315510	106316188	Usp24	2700066K03Rik|2810030C21Rik|AI414051|B130021E18|C79851	ubiquitin specific peptidase 24	-365	14.697
chr19	4396983	4397900	Kdm2a	100043628|5530401A10Rik|AA589516|AW536790|Cxxc8|Fbl11|Fbl7|Fbxl11|Gm4560|Jhdm1|Jhdm1a|lalina	lysine (K)-specific demethylase 2A	-364	13.668
chr19	32388326	32389383	2700046G09Rik	-	RIKEN cDNA 2700046G09 gene	-362	16.166
chr12	105009832	105010510	Syne3	nesprin-3	spectrin repeat containing, nuclear envelope family member 3	-361	17.293
chr10	83359523	83360201	D10Wsu102e	AI747614|C430041I18Rik	DNA segment, Chr 10, Wayne State University 102, expressed	-360	21.711
chr10	81605613	81606291	BC025920	-	zinc finger protein pseudogene	-357	18.315
chr13	84221633	84222250	Tmem161b	2810446P07Rik|AI843389	transmembrane protein 161B	-355	14.118
chr2	163419492	163420159	Oser1	3230401D17Rik|AI256769|Perit1	oxidative stress responsive serine rich 1	-355	21.787
chr13	55444380	55445058	Grk6	Gprk6	G protein-coupled receptor kinase 6	-354	16.7
chr11	98022652	98023310	Cacnb1	CAB1|Cchb1|Cchlb1	calcium channel, voltage-dependent, beta 1 subunit	-353	15.367
chr7	127745914	127746932	Fbxl19	6030430O11|BC059812|Fbl19	F-box and leucine-rich repeat protein 19	-353	14.116
chr10	79926353	79927031	Arid3a	Bright|Dri1|Dril1	AT rich interactive domain 3A (BRIGHT-like)	-352	15.308
chr5	93092558	93093576	Sept11	6230410I01Rik|AW548875|D5Ertd606e	septin 11	-350	14.825
chr10	42277078	42277105	Foxo3	1110048B16Rik|2010203A17Rik|C76856|FKHRL1|Fkhr2|Foxo3a	forkhead box O3	-349	5.679
chr15	36608813	36609831	Pabpc1	PABP|Pabp1|PabpI|Pabpl1|ePAB	poly(A) binding protein, cytoplasmic 1	-348	21.971
chr3	109027647	109028264	Fam102b	1600010D10Rik|B430201A12Rik	family with sequence similarity 102, member B	-348	18.604
chr4	116464211	116464848	Mast2	MAST205|Mtssk	microtubule associated serine/threonine kinase 2	-348	22.119
chr19	6974018	6975386	Ppp1r14b	AOM172|PHI-1|PLCB3N|Png	protein phosphatase 1, regulatory (inhibitor) subunit 14B	-347	31.92
chr11	61174868	61175935	Usp22	AI427806	ubiquitin specific peptidase 22	-342	20.037
chr16	46496916	46497693	Pvrl3	2610301B19Rik|3000002N23Rik|4921513D19Rik|AA407785|AU016832|AW538082|CD113	poliovirus receptor-related 3	-337	13.486
chr15	76522127	76522805	Scrt1	-	scratch homolog 1, zinc finger protein (Drosophila)	-336	14.557
chr19	6992159	6993056	Dnajc4	2010301J22Rik|Hspf2|Mcg18	DnaJ (Hsp40) homolog, subfamily C, member 4	-335	13.389
chr4	152296413	152297351	Icmt	1700008E11Rik|C80758|Gm13095|HSTE14|OTTMUSG00000010406|PPMT|STE14|pcCMT	isoprenylcysteine carboxyl methyltransferase	-333	14.609
chr1	9700028	9701046	Mybl1	A-myb|G1-419-6|repro9	myeloblastosis oncogene-like 1	-327	21.581
chr17	35240930	35241909	Ddx39b	0610030D10Rik|AI428441|Bat-1|Bat1|Bat1a|D17H6S81E|D17H6S81E-1|D6S81Eh	DEAD (Asp-Glu-Ala-Asp) box polypeptide 39B	-327	20.592
chr5	64802728	64803665	Klf3	9930027G08Rik|AL024007|Bklf|Tef-2	Kruppel-like factor 3 (basic)	-327	15.748
chr5	72913368	72914705	Slain2	5033405K12Rik|8030444K12Rik|AI596370	SLAIN motif family, member 2	-326	28.561
chr9	64022036	64022735	Smad6	Madh6|b2b390Clo	SMAD family member 6	-326	17.857
chr19	29805926	29806743	9930021J03Rik	ENSMUSG00000048936|Gm9832|mKIAA2026	RIKEN cDNA 9930021J03 gene	-325	20.572
chr3	142881656	142883004	Pkn2	6030436C20Rik|AI507382|PRK2|Prkcl2|Stk7	protein kinase N2	-325	24.711
chr10	59951526	59952663	Ddit4	5830413E08Rik|AA415483|REDD1|Rtp801|dig2	DNA-damage-inducible transcript 4	-324	31.018
chr11	95008892	95010221	Samd14	AI839049|AI854782|BC034054	sterile alpha motif domain containing 14	-323	21.218
chr5	134688235	134689593	Limk1	KIZ-1|LIMK-1|Limk	LIM-domain containing, protein kinase	-323	26.134
chr4	136310157	136311084	Hnrnpr	2610003J05Rik|2610528B01Rik|Hnrpr	heterogeneous nuclear ribonucleoprotein R	-322	16.217
chr12	64917318	64917866	Gm527	-	predicted gene 527	-320	16.464
chr1	36939336	36940354	Tmem131	2610524E03Rik|CC28|D1Bwg0491e|Neg|RW1|YR-23|mKIAA0257	transmembrane protein 131	-317	16.433
chr16	93711082	93712100	Dopey2	0610038M01Rik|2610510B01Rik|AI503246|C21orf5|mKIAA0933	dopey family member 2	-317	24.054
chr10	53596047	53597245	Asf1a	2310079C17Rik|C79052	anti-silencing function 1A histone chaperone	-316	18.795
chr10	75060337	75060824	Bcr	5133400C09Rik|AI561783|AI853148|mKIAA3017	breakpoint cluster region	-316	20.246
chr15	96460648	96461666	Scaf11	1110061H03Rik|2610510E10Rik|AI462454|CASP11|SIP1|SRRP129|Sfrs2ip|Srsf2ip|mKIAA3013	SR-related CTD-associated factor 11	-313	14.224
chr11	78080187	78081205	Eral1	2610524P08Rik|9130407C09Rik|AU019798|Era|M-ERA|MERA-S|MERA-W	Era (G-protein)-like 1 (E. coli)	-312	16.823
chr15	98934488	98934917	Tuba1b	Tuba2	tubulin, alpha 1B	-312	27.674
chr8	23208257	23209275	Gpat4	AU041707|AW545732|Agpat6|Tsarg7	glycerol-3-phosphate acyltransferase 4	-312	21.244
chr15	99392128	99393146	Tmbim6	5031406P05Rik|Bi1|Tegt	transmembrane BAX inhibitor motif containing 6	-311	20.358
chr19	21104096	21104703				-311	14.801
chr3	96557217	96558076	Txnip	1200008J08Rik|AA682105|Hyplip1|THIF|Tbp-2|VDUP1	thioredoxin interacting protein	-311	21.221
chr11	4636990	4637977	Ascc2	1700011I11Rik|2610034L15Rik|AI482016|ASC1p100|AW046480	activating signal cointegrator 1 complex subunit 2	-310	18.854
chr16	20621099	20622078	Camk2n2	2900075A18Rik	calcium/calmodulin-dependent protein kinase II inhibitor 2	-310	13.714
chr19	3999762	4000780	Nudt8	2310039H17Rik	nudix (nucleoside diphosphate linked moiety X)-type motif 8	-310	14.652
chr5	121836785	121837554				-310	32.455
chr7	126799435	126799692	Aldoa	Aldo-1|Aldo1	aldolase A, fructose-bisphosphate	-309	8.488
chr1	128243536	128244214	Ubxn4	1300013G12Rik|Ubxd2|mKIAA0242	UBX domain protein 4	-307	18.406
chr2	92024044	92024911	Creb3l1	Oasis	cAMP responsive element binding protein 3-like 1	-307	17.681
chr17	23725920	23726149	Pkmyt1	6230424P17|AW209059|Myt1	protein kinase, membrane associated tyrosine/threonine 1	-302	10.435
chr4	141060237	141061454	Crocc	-	ciliary rootlet coiled-coil, rootletin	-300	18.303
chr4	151044522	151045410	Per3	2810049O06Rik|mPer3	period circadian clock 3	-300	15.193
chr19	55740913	55742110	Tcf7l2	TCF4B|TCF4E|Tcf-4|Tcf4|mTcf-4B|mTcf-4E	transcription factor 7 like 2, T cell specific, HMG box	-299	19.271
chr4	149954822	149955790	Spsb1	1110014L01Rik|4930422J18Rik|AI596360|AI854583|SSB-1|SSB1	splA/ryanodine receptor domain and SOCS box containing 1	-299	19.798
chr10	80387554	80388341	Mex3d	BC059858|Rkhd1	mex3 homolog D (C. elegans)	-296	18.44
chr11	97798993	97799761	Lasp1	AA408629|Def-4|SH3P6|Tg(Col1a1-lacZ)1Ngma	LIM and SH3 protein 1	-296	25.589
chr13	93770940	93771827	Arsb	1110007C02Rik|AI480648|As-1|As-1r|As-1s|As-1t|As1|As1-r|As1-s|As1-t|Asr-1|Ast-1	arylsulfatase B	-296	15.019
chr2	27426613	27427631	Vav2	2810040F13Rik|AI847175	vav 2 oncogene	-296	19.258
chr5	123393984	123395023	Mlxip	AW228700|Mir|bHLHe36	MLX interacting protein	-295	18.865
chr12	91589605	91590283	Gtf2a1	6330549H03Rik|AA536742|AA959775|AW060250|TfIIAa/b|Tfiia1	general transcription factor II A, 1	-294	14.63
chr8	123253043	123254760	Zfp276	AW048709|D8Ertd370e|D8Ertd377e|Znf276	zinc finger protein (C2H2 type) 276	-294	18.105
chr12	100724812	100725830	Rps6ka5	3110005L17Rik|6330404E13Rik|AI854034|MSK1|MSPK1|RLPK	ribosomal protein S6 kinase, polypeptide 5	-292	18.085
chr10	79854953	79855572	E130317F20Rik	-	RIKEN cDNA E130317F20 gene	-291	14.839
chr5	137333534	137334212	Slc12a9	CIP1	solute carrier family 12 (potassium/chloride transporters), member 9	-290	27.859
chr9	66349627	66350694	Herc1	2810449H11Rik|B230218H07|D130015N03Rik|tbl	hect (homologous to the E6-AP (UBE3A) carboxyl terminus) domain and RCC1 (CHC1)-like domain (RLD) 1	-290	19.646
chr10	41809607	41810965	Sesn1	1110002G11Rik|AU044290|Pa26|Sest1	sestrin 1	-289	17.584
chr3	104788347	104789144	Rhoc	AI324259|Arh9|Arhc	ras homolog gene family, member C	-289	16.759
chr7	101933872	101934419	Lrrc51	1700008D07Rik|Lrtomt	leucine rich repeat containing 51	-288	16.197
chr1	93342736	93343414	Pask	mKIAA0135	PAS domain containing serine/threonine kinase	-286	14.477
chr15	99875268	99876216	Lima1	Eplin	LIM domain and actin binding 1	-285	18.884
chr10	80260913	80261591	Gamt	AA571402|Spintz1	guanidinoacetate methyltransferase	-283	23.493
chr17	84187487	84188974	Zfp36l2	Brf2|ERF2|Tis11d	zinc finger protein 36, C3H type-like 2	-283	15.999
chr4	106910850	106911528	Ssbp3	2610021L12Rik|2610200M23Rik|5730488C10Rik|AI854733|AW551939|LAST|SSDP1	single-stranded DNA binding protein 3	-282	16.308
chr9	21031080	21032438	Icam5	CD50|ICAM-3|Icam3|TLN|Tlcn	intercellular adhesion molecule 5, telencephalin	-280	17.472
chr10	80621993	80623011	Csnk1g2	2810429I12Rik|AI463719	casein kinase 1, gamma 2	-279	23.511
chr7	45103760	45104438	Fcgrt	FcRn	Fc receptor, IgG, alpha chain transporter	-276	12.669
chr11	98149812	98149971	Fbxl20	2610511F20Rik|4632423N09Rik|AI849362|AL117906|C86145|Fbl2|Scr|mKIAA4147	F-box and leucine-rich repeat protein 20	-275	10.375
chr18	64887053	64887912	Nedd4l	1300012C07Rik|Nedd4-2|Nedd4b	neural precursor cell expressed, developmentally down-regulated gene 4-like	-274	20.267
chr4	134704246	134704884	Man1c1	AI593348	mannosidase, alpha, class 1C, member 1	-274	12.311
chr3	104220001	104221359	Magi3	4732496O19Rik|6530407C02Rik|AA407180|AI120132|mKIAA1634	membrane associated guanylate kinase, WW and PDZ domain containing 3	-273	21.313
chr7	6155976	6156513	Zfp787	2210018M03Rik|Znf787	zinc finger protein 787	-273	15.699
chr19	41847951	41848859	Frat2	-	frequently rearranged in advanced T cell lymphomas 2	-272	17.897
chr9	111117357	111118325	Lrrfip2	5133400F20Rik|AI850587	leucine rich repeat (in FLII) interacting protein 2	-271	16.24
chr10	127288533	127289551	Mbd6	D10Wsu93e	methyl-CpG binding domain protein 6	-270	21.483
chr7	45920780	45921458	Emp3	H-4|H4|HNMP-1|MI-35|Ymp	epithelial membrane protein 3	-269	12.193
chr7	100931666	100933193	Arhgef17	8030463K16|AI428794|AW558066|BC035332|mKIAA0337	Rho guanine nucleotide exchange factor (GEF) 17	-268	22.056
chr11	61761887	61762825	Prpsap2	A230054F23Rik	phosphoribosyl pyrophosphate synthetase-associated protein 2	-267	27.676
chr14	33447061	33447788	Mapk8	AI849689|JNK|JNK1|Prkm8|SAPK1	mitogen-activated protein kinase 8	-266	18.519
chr15	6707607	6708625	Rictor	4921505C17Rik|6030405M08Rik|AVO3|AW492497|D530039E11Rik	RPTOR independent companion of MTOR, complex 2	-266	15.714
chr5	72559468	72560355	Nfxl1	1700012H24Rik|AW538212|D430033A06Rik|DNABF|GCF|Gm1058|TCF9	nuclear transcription factor, X-box binding-like 1	-266	19.152
chr11	70409787	70410805	Pelp1	4930563C04Rik|MNAR	proline, glutamic acid and leucine rich protein 1	-264	22.581
chr9	66592776	66593984				-264	20.913
chr9	101073588	101074813	Msl2	E130103E02Rik|Msl2l1|Rnf184	male-specific lethal 2 homolog (Drosophila)	-264	12.776
chr16	42875601	42876449	4932412D23Rik	ENSMUSG00000075070|Gm10809	RIKEN cDNA 4932412D23 gene	-262	14.138
chr17	53478173	53479772	Rab5a	2410015H04Rik|AI663973|AU021172|nnyRab5a	RAB5A, member RAS oncogene family	-262	25.413
chr7	19149120	19149798	Qpctl	1810019P04Rik|BB101812|gQC	glutaminyl-peptide cyclotransferase-like	-262	20.1
chr14	31128733	31129651				-261	15.081
chr15	66969334	66970471	Ndrg1	CAP43|CMT4D|DRG1|HMSNL|NMSL|Ndr1|Ndrl|PROXY1|RTP|TDD5	N-myc downstream regulated gene 1	-261	51.907
chr5	135688236	135689533	Por	4933424M13Rik|CPR|CYPOR|P450R	P450 (cytochrome) oxidoreductase	-261	19.854
chr7	121707174	121707852	Usp31	6330567E21Rik|mKIAA1203	ubiquitin specific peptidase 31	-259	12.966
chr10	78574014	78574472	Ilvbl	5830463I21|AI415009	ilvB (bacterial acetolactate synthase)-like	-258	48.209
chr15	102246069	102247446	Rarg	Nr1b3|RAR-gamma|RARD|RARgamma2	retinoic acid receptor, gamma	-257	20.513
chr19	5845282	5846191	Neat1	2310043N10Rik|VINC	nuclear paraspeckle assembly transcript 1 (non-protein coding)	-256	14.374
chr5	99978701	99979689	Hnrnpd	Auf1|Hnrpd	heterogeneous nuclear ribonucleoprotein D	-256	24.524
chr11	121236832	121237131	Narf	4430402O11Rik	nuclear prelamin A recognition factor	-255	14.333
chr8	111643030	111643347	Zfp1	Fnp-1|Zfp-1|mkr-1	zinc finger protein 1	-255	14.538
chr15	93274963	93275711	Gxylt1	Glt8d3|Gm1228|Gm87	glucoside xylosyltransferase 1	-252	19.852
chr3	100969562	100970269	Ttf2	4632434F22Rik|8030447N19|AV218430	transcription termination factor, RNA polymerase II	-252	13.162
chr4	47352462	47353480				-252	14.716
chr7	97081071	97081928	Gab2	AI463667|D130058I17Rik|p97	growth factor receptor bound protein 2-associated protein 2	-252	13.534
chr11	116109983	116110990	Trim47	2210023F24Rik	tripartite motif-containing 47	-251	26.42
chr17	8283379	8283746	Mpc1	0610006G08Rik|3830411I18Rik|Brp44l	mitochondrial pyruvate carrier 1	-251	17.071
chr10	40257287	40258544	Gtf3c6	2410016F19Rik|AU019813	general transcription factor IIIC, polypeptide 6, alpha	-250	22.003
chr10	84440383	84441061	Nuak1	AU014801|AW494241|B230104P22Rik|Omphk1	NUAK family, SNF1-like kinase, 1	-250	19.604
chr7	38107402	38108080	Ccne1	AW538188|CycE1	cyclin E1	-250	16.113
chr8	72492294	72493431	Slc35e1	6030458H05|AA408278	solute carrier family 35, member E1	-248	17.728
chr8	61223471	61224378	Sh3rf1	2200003J05Rik|Posh|R75531|Sh3md2	SH3 domain containing ring finger 1	-247	13.377
chr1	153332524	153333542	Lamc1	Lamb2	laminin, gamma 1	-246	21.878
chr10	126977773	126979172	Ctdsp2	AI586070|D10Ertd73e|OS-4|OS4|SCP2	CTD (carboxy-terminal domain, RNA polymerase II, polypeptide A) small phosphatase 2	-245	41.229
chr15	34443013	34444031	Rpl30	-	ribosomal protein L30	-245	20.069
chr5	21055609	21056476	Ptpn12	P19-PTP|PTP-P19|PTP-PEST|PTPG1	protein tyrosine phosphatase, non-receptor type 12	-245	12.509
chr1	172126028	172126995	Pex19	Pxf	peroxisomal biogenesis factor 19	-244	12.125
chr15	96699539	96700346	Slc38a2	5033402L14Rik|AI316867|ATA2|SAT2|mKIAA1382	solute carrier family 38, member 2	-244	19.365
chr4	126429278	126430296	Ago3	AW048688|C130014L07Rik|Eif2c3	argonaute RISC catalytic subunit 3	-244	20.179
chr5	64969398	64970265	Fam114a1	1190001N04Rik|9130005N14Rik|Noxp20	family with sequence similarity 114, member A1	-244	15.325
chr8	46470486	46471103	Acsl1	Acas|Acas1|Acs|FACS|Facl2|LACS 1|LACS1	acyl-CoA synthetase long-chain family member 1	-243	16.814
chr9	106438141	106438819	Acy1	1110014J22Rik|Acy-1	aminoacylase 1	-243	16.371
chr8	111731990	111732767	Bcar1	AI385681|Cas|Crkas	breast cancer anti-estrogen resistance 1	-242	35.087
chr3	90509346	90510133	Chtop	2500003M10Rik|Fop|Srag	chromatin target of PRMT1	-241	14.506
chr9	103365623	103366420	Cdv3	2510010F10Rik|C230084J24Rik|C79446|TPP36	carnitine deficiency-associated gene expressed in ventricle 3	-241	12.846
chr11	78031567	78032585	Dhrs13	2610209N15Rik	dehydrogenase/reductase (SDR family) member 13	-238	30.63
chr17	45572821	45574179	Hsp90ab1	90kDa|AL022974|C81438|Hsp84|Hsp84-1|Hsp90|Hspcb	heat shock protein 90 alpha (cytosolic), class B member 1	-238	18.279
chr3	28804970	28805578	Rpl22l1	3110001N18Rik|AU041196	ribosomal protein L22 like 1	-238	15.795
chr2	115581141	115581819	BC052040	-	cDNA sequence BC052040	-237	21.862
chr15	78841947	78842876	Cdc42ep1	1810058K22Rik|AA980734|Borg5|CEP1|MSE55	CDC42 effector protein (Rho GTPase binding) 1	-236	18.29
chr2	170130958	170131955	Zfp217	4933431C08Rik|AW987152|Gm562|ZABC1|Znf217	zinc finger protein 217	-236	21.032
chr10	128410873	128411891	Rnf41	2210404G21Rik|4930511A05Rik|4933415P08Rik|D10Ertd722e|FLRF|Nrdp1	ring finger protein 41	-235	16.979
chr15	76229058	76230405	Plec	AA591047|AU042537|EBS1|PCN|PLTN|Plec1	plectin	-234	20.519
chr17	35822560	35823687	Flot1	reggie-2	flotillin 1	-234	15.523
chr3	54692533	54693211	Supt20	AA667204|AI450544|D3Ertd300e|Fam48a|Supt20h|p38IP	suppressor of Ty 20	-234	24.124
chr5	108460760	108461438	Pcgf3	2310035N15Rik|AI662857|D630042K08Rik|DONG1|E430039C14|RNF3A|Rnf3	polycomb group ring finger 3	-234	16.773
chr16	96082213	96083110	Brwd1	5330419I02Rik|D530019K20Rik|G1-403-16|Wdr9|repro5	bromodomain and WD repeat domain containing 1	-233	10.634
chr9	94538021	94538608	1190002N15Rik	GoPro49|HASF	RIKEN cDNA 1190002N15 gene	-233	12.247
chr10	111164232	111164910	Osbpl8	AA536976|AA536995|C730029P18Rik|D330025H14Rik|ORP-8	oxysterol binding protein-like 8	-232	15.268
chr17	56716458	56717847	Vmac	AI662250	vimentin-type intermediate filament associated coiled-coil protein	-231	30.727
chr7	44869551	44870488	Ptov1	1110030G05Rik|AU041779|Gcap3	prostate tumor over expressed gene 1	-231	20.249
chr10	42678388	42678985	Ostm1	1200002H13Rik|HSPC019|gl	osteopetrosis associated transmembrane protein 1	-230	16.985
chr11	113750712	113752070	Cdc42ep4	1500041M20Rik|Borg4|CEP4	CDC42 effector protein (Rho GTPase binding) 4	-230	22.974
chr9	59486096	59487114	Arih1	AU021774|Ari|Ari1|Hari|Hhari|Ubch7bp|Uip77	ariadne ubiquitin-conjugating enzyme E2 binding protein homolog 1 (Drosophila)	-230	18.068
chr2	180588845	180589512	Ogfr	2010013E17Rik	opioid growth factor receptor	-229	12.099
chr4	116556990	116558008	Gpbp1l1	5330440M15Rik|BC002292	GC-rich promoter binding protein 1-like 1	-229	23.274
chr8	70233614	70234382	Sugp2	Sfrs14|Srsf14|mKIAA0365	SURP and G patch domain containing 2	-229	15.797
chr1	39535236	39535914	Cnot11	2410015L18Rik|C40|D1Bwg0212e	CCR4-NOT transcription complex, subunit 11	-228	13.147
chr5	137786425	137787432	Mepce	Bcdin3|D5Wsu46e	methylphosphate capping enzyme	-227	16.45
chr8	85491888	85492895	Gpt2	4631422C05Rik|ALT2|AU014768|AU041193|C87201	glutamic pyruvate transaminase (alanine aminotransferase) 2	-226	16.643
chr10	111010033	111010550	Zdhhc17	A230053P19Rik|BB187739|D130071N24Rik|Hip14	zinc finger, DHHC domain containing 17	-225	15.035
chr5	108693811	108694199	Fgfrl1	FGFR5|FGFR5beta|FGFR5gamma	fibroblast growth factor receptor-like 1	-225	13.645
chr19	5040842	5041520	Brms1	AV003220|AW554636	breast cancer metastasis-suppressor 1	-224	14.635
chr4	129741799	129743256	Khdrbs1	Sam68|p62|p68	KH domain containing, RNA binding, signal transduction associated 1	-224	29.443
chr12	72084858	72086216	L3hypdh	2810055F11Rik	L-3-hydroxyproline dehydratase (trans-)	-223	17.283
chr17	56626533	56627720	Lonp1	1200017E13Rik|LON|Prss15	lon peptidase 1, mitochondrial	-223	27.47
chr7	19309940	19310598	Fosb	-	FBJ osteosarcoma oncogene B	-223	14.882
chr8	83972417	83973095	Prkaca	PKCD|Pkaca	protein kinase, cAMP dependent, catalytic, alpha	-223	17.027
chr18	74778677	74779306	Acaa2	0610011L04Rik|AI255831|AI265397|D18Ertd240e	acetyl-Coenzyme A acyltransferase 2 (mitochondrial 3-oxoacyl-Coenzyme A thiolase)	-221	17.587
chr17	46772102	46772729	2310039H08Rik	-	RIKEN cDNA 2310039H08 gene	-220	19.525
chr19	12572797	12573815	Fam111a	4632417K18Rik|AW413625	family with sequence similarity 111, member A	-220	31.945
chr5	139790808	139791826	Mafk	AW061068|NF-E2|Nfe2u	v-maf musculoaponeurotic fibrosarcoma oncogene family, protein K (avian)	-220	26.644
chr5	143817124	143818021	Eif2ak1	HCR|Hri	eukaryotic translation initiation factor 2 alpha kinase 1	-220	16.837
chr11	98907332	98908010	Cdc6	CDC18L	cell division cycle 6	-219	15.034
chr10	62486345	62487703	Vps26a	AA407240|HB58|Vps26	vacuolar protein sorting 26 homolog A (yeast)	-218	24.605
chr15	80710587	80711605	Tnrc6b	2700090M07Rik|A730065C02Rik|AI848765|D230019K20Rik	trinucleotide repeat containing 6b	-218	19.342
chr17	35700380	35701237	Ddr1	6030432F18|AI323681|CD167a|Cak|Nep|PTK3A	discoidin domain receptor family, member 1	-218	15.477
chr2	30205474	30206362	Ccbl1	2010009K05Rik|AI182306|Gtk|Kat1|KatI	cysteine conjugate-beta lyase 1	-218	16.169
chr6	85374344	85375362	Rab11fip5	9130206P09Rik|C75969|D6Ertd32e|GAF1|RIP11	RAB11 family interacting protein 5 (class I)	-218	20.694
chr11	117114223	117115690	Sec14l1	1200017E04Rik|2810012L19Rik|Naa-35	SEC14-like lipid binding 1	-216	20.073
chr13	85188973	85189550	Ccnh	6330408H09Rik|AI661354|AV102684|AW538719	cyclin H	-216	15.711
chr15	89180496	89181514	Plxnb2	Debt|plexin-B2	plexin B2	-216	23.572
chr6	125095563	125096332	Chd4	9530019N15Rik|AA617397|BC005710|D6Ertd380e|Mi-2beta|mKIAA4075	chromodomain helicase DNA binding protein 4	-216	12.987
chrX	74328243	74329460	Plxna3	PlexA3|Plxa3|Plxn3|Plxn4|SEX|mKIAA4078	plexin A3	-215	24.24
chr6	113306585	113307263	Brpf1	4833438B11Rik|4930540D11Rik|Brpf2	bromodomain and PHD finger containing, 1	-214	14.779
chr9	104062657	104064015	Uba5	5730525G14Rik|AW240750|Ube1dc1	ubiquitin-like modifier activating enzyme 5	-214	35.117
chr7	25618863	25619540	Atp5sl	2310004L02Rik|C030044E10Rik	ATP5S-like	-213	17.354
chr1	59912456	59913134	Fam117b	2810425F24Rik|6330416D14Rik|Als2cr13	family with sequence similarity 117, member B	-212	12.781
chr12	105784012	105784970	Papola	Pap|PapIII|Plap	poly (A) polymerase alpha	-212	18.046
chr4	154160833	154160960	Tprgl	1200015A19Rik|Svap30|Tprg1l|mover	transformation related protein 63 regulated like	-212	10.828
chr11	106036452	106036871	Dcaf7	1700012F10Rik|2610037L01Rik|C86529|HAN11|Wdr68	DDB1 and CUL4 associated factor 7	-211	14.81
chr15	12320777	12321795	Golph3	4733401N08Rik|5730410D03Rik|AW413496	golgi phosphoprotein 3	-211	17.588
chr5	146794844	146795491	Usp12	Ubh1	ubiquitin specific peptidase 12	-211	19.886
chr9	22475091	22475918	Bbs9	E130103I17Rik	Bardet-Biedl syndrome 9 (human)	-211	10.659
chr9	44880807	44882165	Kmt2a	6430520K01|ALL-1|All1|Cxxc7|HRX|HTRX1|Mll|Mll1|mKIAA4050	lysine (K)-specific methyltransferase 2A	-211	22.416
chr10	80149214	80149731				-210	21.909
chr10	128589373	128590051	Erbb3	C76256|Erbb-3|Erbb3r|Her3	v-erb-b2 erythroblastic leukemia viral oncogene homolog 3 (avian)	-210	17.697
chr11	75651638	75652245	Myo1c	C80397|MMIb|MYO1E|NMI|mm1beta|myr2	myosin IC	-209	22.294
chr11	120727172	120727810	Dcxr	0610038K04Rik|1810027P18Rik	dicarbonyl L-xylulose reductase	-209	14.754
chr5	45450045	45450832	Qdpr	2610008L04Rik|D5Ertd371e|Dhpr|PKU2	quinoid dihydropteridine reductase	-209	17.02
chr3	88913835	88914483	Msto1	BC008103|mst	misato homolog 1 (Drosophila)	-208	15.917
chr5	123523864	123524882	Diablo	0610041G12Rik|1700006L01Rik|AU040403|Smac	diablo homolog (Drosophila)	-208	31.063
chr7	19664560	19665918	Clptm1	HS9|N14	cleft lip and palate associated transmembrane protein 1	-208	21.188
chr9	118925884	118926773	Ctdspl	2810418J22Rik|AI426263|HYA22|SCP3	CTD (carboxy-terminal domain, RNA polymerase II, polypeptide A) small phosphatase-like	-208	23.101
chr11	48799930	48800377	Gnb2l1	AL033335|GB-like|Gnb2-rs1|Rack1|p205	guanine nucleotide binding protein (G protein), beta polypeptide 2 like 1	-207	16.877
chr11	69087958	69088686	Vamp2	Syb-2|Syb2|sybII	vesicle-associated membrane protein 2	-207	16.414
chr11	72041787	72042805	Fam64a	2610008F03Rik|6720460F02Rik|AI115087|CATS	family with sequence similarity 64, member A	-207	16.923
chr11	78550538	78551345	Tmem97	1810014L12Rik|AI115531|AL022956|D11Bhm182e	transmembrane protein 97	-206	15.557
chr11	106788192	106789210	Ddx5	2600009A06Rik|G17P1|HUMP68|Hlr1|p68	DEAD (Asp-Glu-Ala-Asp) box polypeptide 5	-206	25.665
chr5	129894839	129896197	Zbed5	2410018M08Rik|Scand3	zinc finger, BED type containing 5	-206	35.155
chr11	69980027	69981045	Elp5	Derp6|Rai12	elongator acetyltransferase complex subunit 5	-205	19.738
chr16	32877146	32878013	Fyttd1	2010005M05Rik|3830411L18Rik|3830421F13Rik|4933423A17Rik|AI098218|AW539567|C85190	forty-two-three domain containing 1	-205	28.381
chr5	122849645	122850323	Rnf34	AW061037|AW536122|BC004042|C88279|RIFF	ring finger protein 34	-205	22.271
chr10	63023545	63024563	Hnrnph3	AA693301|AI666703|Hnrph3	heterogeneous nuclear ribonucleoprotein H3	-204	33.011
chr3	51560584	51561471	Setd7	1600028F23Rik|H3K4MT|KMT7|Set7|Set7/9|mKIAA1717	SET domain containing (lysine methyltransferase) 7	-204	13.466
chr5	31220341	31221159	Ppm1g	AI385652|Fin13	protein phosphatase 1G (formerly 2C), magnesium-dependent, gamma isoform	-204	23.232
chr17	27056593	27057611	Itpr3	Ip3r3|Itpr-3	inositol 1,4,5-triphosphate receptor 3	-203	21.785
chr17	47694471	47695409	Prickle4	Gm939	prickle homolog 4 (Drosophila)	-203	15.832
chr14	47189265	47189943	Gch1	GTP-CH|GTPCH|Gch	GTP cyclohydrolase 1	-201	16.975
chr5	96996980	96997998	Bmp2k	4933417M22Rik|AA673486|AV128808|BIKE	BMP2 inducible kinase	-201	25.412
chr7	138909199	138910217	Bnip3	Nip3	BCL2/adenovirus E1B interacting protein 3	-201	15.677
chr11	120378543	120379350	Faap100	2310003H01Rik	Fanconi anemia core complex associated protein 100	-200	32.491
chr3	68493473	68494491	Schip1	Nf2ip|Schip-1	schwannomin interacting protein 1	-200	15.618
chr4	56801888	56803176	Ikbkap	3110040G09Rik|6030413P05|C78473|Elp1|IKAP	inhibitor of kappa light polypeptide enhancer in B cells, kinase complex-associated protein	-200	26.503
chr7	30534582	30535940	Arhgap33	AW324378|NOMA-GAP|Snx26|TCGAP	Rho GTPase activating protein 33	-200	19.789
chr11	101441723	101442370	Rpl27	-	ribosomal protein L27	-199	23.778
chr17	27820233	27821251	D17Wsu92e	AU020189|C030010A15|C80239	DNA segment, Chr 17, Wayne State University 92, expressed	-199	10.858
chr11	117780353	117781410	Tmc6	D11Ertd204e|EVER1	transmembrane channel-like gene family 6	-198	22.508
chr14	67008612	67009540	Bnip3l	C86132|D14Ertd719e|Nip3L|Nix	BCL2/adenovirus E1B interacting protein 3-like	-198	13.942
chr18	21001252	21002270				-197	18.686
chr12	80260213	80260920	Actn1	3110023F10Rik|Actn1a	actinin, alpha 1	-195	14.225
chr11	87126408	87127356	Trim37	1110032A10Rik|2810004E07Rik|AI848587|AU043018|MUL|TEF3|mKIAA0898	tripartite motif-containing 37	-194	21.533
chr14	120910662	120911340	Ipo5	1110011C18Rik|5730478E03Rik|AA409333|C76941|IMB3|Kpnb3|Ranbp5	importin 5	-194	11.919
chr15	28025554	28026531	Trio	6720464I07Rik|AA408740|Solo	triple functional domain (PTPRF interacting)	-194	14.625
chr5	65435387	65436686	Ugdh	Udpgdh	UDP-glucose dehydrogenase	-194	21.3
chr17	32388805	32389483	Wiz	-	widely-interspaced zinc finger motifs	-193	14.374
chr2	71872523	71873541	Pdk1	B830012B01|D530020C15Rik	pyruvate dehydrogenase kinase, isoenzyme 1	-193	19.479
chr5	122779265	122779943	Camkk2	6330570N16Rik|AW061083|mKIAA0787	calcium/calmodulin-dependent protein kinase kinase 2, beta	-193	14.158
chr12	76254703	76255380	Mthfd1	Dcs|E430024A07Rik|Mthfd	methylenetetrahydrofolate dehydrogenase (NADP+ dependent), methenyltetrahydrofolate cyclohydrolase, formyltetrahydrofolate synthase	-191	12.465
chr15	38519004	38519911	Azin1	1700085L02Rik|AZI|Oazi|Oazin	antizyme inhibitor 1	-191	20.458
chr14	40966489	40967507	Tspan14	AA958793|D14Ertd226e|Tm4sf14|tspan-14	tetraspanin 14	-190	15.307
chr9	44498307	44499586	Bcl9l	B9L|BC003321|BCL9-2|DLNB11	B cell CLL/lymphoma 9-like	-190	20.195
chr9	44965467	44966115	Ube4a	4732444G18Rik|9930123J21Rik|UFD2b	ubiquitination factor E4A	-190	13.495
chr12	108178795	108180153	Setd3	2610102I01Rik|2610305M23Rik|6030490B17Rik|D12Ertd771e	SET domain containing 3	-189	15.443
chr17	17373685	17374602	Riok2	2010110K24Rik|2410085M17Rik	RIO kinase 2 (yeast)	-189	20.147
chr19	46962172	46962909	Nt5c2	2010002I23Rik|CnII|ENSMUSG00000025039|Gm9751|Gmp|Nt5b|Pnt5|cN-II	5'-nucleotidase, cytosolic II	-189	25.232
chr8	84908097	84908775	Dnase2a	Dnase2	deoxyribonuclease II alpha	-189	14.523
chr10	96616574	96617053	Btg1	AI426953|AW546738	B cell translocation gene 1, anti-proliferative	-188	23.917
chr11	50224299	50225997	Mgat4b	AA407995|GnTIVb	mannoside acetylglucosaminyltransferase 4, isoenzyme B	-188	21.78
chr15	88734057	88734754	Brd1	1110059H06Rik|AI316859|mKIAA4191	bromodomain containing 1	-186	14.961
chr4	82505831	82506100	Nfib	6720429L07Rik|CTF|E030026I10Rik|NF-I/B|NF1-B|NFI-B	nuclear factor I/B	-186	15.852
chr7	81762189	81763347	Fam103a1	2410047I02Rik|2610204K14Rik|RAM	family with sequence similarity 103, member A1	-186	18.632
chr2	25982984	25983952	Camsap1	9530003A05Rik|C77823|PRO2405	calmodulin regulated spectrin-associated protein 1	-185	20.706
chr5	100039311	100040309	Enoph1	2310057D15Rik|BB183658|C81437	enolase-phosphatase 1	-185	17.048
chr7	28311783	28312680	Timm50	2810403L02Rik|AU015082|TIM50L	translocase of inner mitochondrial membrane 50	-185	28.374
chr7	35056313	35057190	Cebpg	C/EBP[g]|C/EBPgamma|GPE1-BP|Gpe1bp|Ig/EBP	CCAAT/enhancer binding protein (C/EBP), gamma	-185	20.718
chr12	17265903	17266920	Pdia6	1700015E05Rik|AL023058|C77895|CaBP5|P5|Txndc7	protein disulfide isomerase associated 6	-184	15.634
chr14	118132506	118133393	Tgds	2610017J16Rik|2610025M23Rik|AI648925	TDP-glucose 4,6-dehydratase	-184	11.39
chr15	75616027	75616975	Zfp41	CTfin92|Zfp-41	zinc finger protein 41	-184	14.756
chr4	59189028	59189706	Ugcg	AU043821|C80537|Epcs21|GlcT-1|Ugcgl	UDP-glucose ceramide glucosyltransferase	-184	18.376
chr15	83562676	83564105	Tspo	Bzrp|IBP|PBR|Tspo1	translocator protein	-183	28.441
chr6	72380333	72380971	Vamp5	AF119384|Camp	vesicle-associated membrane protein 5	-183	10.343
chr7	5019555	5020833	Zfp865	6430526N21Rik|Znf865	zinc finger protein 865	-183	21.966
chr19	24961325	24962273	Cbwd1	AV349248|BC018472	COBW domain containing 1	-182	28.426
chr5	91962742	91963760	Rchy1	ARNIP|CHIMP|Pirh2|Zfp363|Znf363	ring finger and CHY zinc finger domain containing 1	-182	17.728
chr9	75440874	75441811	Leo1	Gm185	Leo1, Paf1/RNA polymerase II complex component, homolog (S. cerevisiae)	-182	17.336
chr5	122421585	122422943	Anapc7	APC7|AW545589	anaphase promoting complex subunit 7	-181	37.464
chr9	78587718	78588736	Slc17a5	4631416G20Rik|4732491M05|AST|ISSD|NSD|SD|SIALIN|SIASD|SLD	solute carrier family 17 (anion/sugar transporter), member 5	-181	14.48
chr10	98914634	98915312	Atp2b1	2810442I22Rik|E130111D10Rik|Pmca1	ATPase, Ca++ transporting, plasma membrane 1	-180	16.649
chr13	70637591	70638039	Ice1	C77245|mKIAA0947	interactor of little elongation complex ELL subunit 1	-180	19.59
chr18	7868624	7869412	Wac	1110067P07Rik|A230035H12Rik|AI256735|AI256776|Wwp4	WW domain containing adaptor with coiled-coil	-180	11.29
chr5	65492507	65493525	Smim14	1110003E01Rik|1700127H04Rik|5430439C17Rik|MAd4	small integral membrane protein 14	-180	20.197
chr9	65586427	65587624	Pif1	4631410M14|AI449441	PIF1 5'-to-3' DNA helicase homolog (S. cerevisiae)	-180	28.07
chr9	114730624	114731423	Cmtm6	2810051A14Rik|AA536733|Cklfsf6	CKLF-like MARVEL transmembrane domain containing 6	-180	23.062
chr2	32395373	32396051	Ptges2	0610038H10Rik|C79137|Gbf1|Mpges2|Pges2	prostaglandin E synthase 2	-179	16.76
chr8	61590900	61591798	Palld	2410003B16Rik|6030492A02	palladin, cytoskeletal associated protein	-179	16.2
chrX	53057076	53057663	C430049B03Rik	2700063P19Rik|9430052C07Rik|mir-322|mir-351|mir-503	RIKEN cDNA C430049B03 gene	-179	15.866
chr15	82047508	82048045	Nhp2l1	FA-1|Fta1|Ssfa1	NHP2 non-histone chromosome protein 2-like 1 (S. cerevisiae)	-178	13.786
chr9	7763402	7764399	Tmem123	2310075C12Rik	transmembrane protein 123	-177	16.114
chr7	63938453	63939730	Klf13	0610043C13Rik|9430029L20Rik|Bteb3|FKLF-2|FKLF2|NSLP1|RFLAT-1|RFLAT1	Kruppel-like factor 13	-176	28.439
chr1	165763267	165763945	Creg1	AA755314|Creg	cellular repressor of E1A-stimulated genes 1	-175	16.781
chr10	93160363	93161041	Cdk17	6430598J10Rik|Pctk2	cyclin-dependent kinase 17	-175	13.081
chr11	105589253	105590370	Tanc2	3526402J09Rik|5730590C14Rik	tetratricopeptide repeat, ankyrin repeat and coiled-coil containing 2	-175	19.192
chr15	80233567	80234245	Mief1	A230016E22|AI452372|Smcr7l	mitochondrial elongation factor 1	-175	18.679
chr4	135272467	135273404	Clic4	D0Jmb3|TU-74|mc3s5|mtCLIC	chloride intracellular channel 4 (mitochondrial)	-175	14.172
chr7	16097960	16098978	Napa	1500039N14Rik|AW209189|RA81|SNAPA|SNARE|a-SNAP|hyh	N-ethylmaleimide sensitive fusion protein attachment protein alpha	-175	12.929
chr10	12963924	12964942	Stx11	5830405C08Rik	syntaxin 11	-173	24.335
chr2	3283231	3284848	Nmt2	A930001K02Rik|AI605445|AU044698|hNMT-2	N-myristoyltransferase 2	-173	34.064
chr6	29212132	29212810	Impdh1	B930086D20Rik|IMPDH-I	inosine 5'-phosphate dehydrogenase 1	-173	19.901
chr8	11555610	11556959	Ing1	2610028J21Rik|AA407184|AI875420|mING1h|p33Ing1|p37Ing1b	inhibitor of growth family, member 1	-173	20.393
chr10	127666613	127667291	1700012D01Rik	-	RIKEN cDNA 1700012D01 gene	-172	20.007
chr4	136143157	136144144	Id3	Hlh462|Idb3|bHLHb25	inhibitor of DNA binding 3	-172	20.483
chr4	141793187	141793695	Casp9	AI115399|APAF-3|AW493809|CASP-9|Caspase-9|ICE-LAP6|Mch6	caspase 9	-172	13.568
chr13	23581057	23581806	Hist1h4d	-	histone cluster 1, H4d	-171	18.187
chr5	142400988	142401666	Foxk1	A630048H08Rik|AI463295|ENSMUSG00000075577|Gm10868|Mnf	forkhead box K1	-171	14.05
chr8	126970792	126971710	Rbm34	4930547K05Rik|6330444B11|D8Ertd233e	RNA binding motif protein 34	-171	26.82
chr4	130175189	130175396	Tinagl1	1110021J17Rik|AZ-1|AZ1|Arg1|Lcn7|TARP|Tinagl	tubulointerstitial nephritis antigen-like 1	-170	15.322
chr15	58075999	58077357	Zhx1	-	zinc fingers and homeoboxes 1	-169	34.994
chr18	34623672	34625239	Kif20a	AA415432|Rab6kifl	kinesin family member 20A	-169	24.221
chr4	149426462	149427140	Ube4b	4930551I19Rik|4933406G05Rik|AU014668|D4Bwg0973e|UFD2|UFD2a|Ufd2p|mKIAA0684	ubiquitination factor E4B	-169	24.82
chr6	82774205	82775042	Hk2	AI642394|HKII	hexokinase 2	-169	14.389
chr12	4817081	4817800	Sf3b6	0610009D07Rik|6030419K15Rik|AV001342|Sf3b14	splicing factor 3B, subunit 6	-168	19.542
chr12	112828974	112830142	Cdca4	2410018C03Rik|HEPP|SEI-3	cell division cycle associated 4	-168	14.146
chr15	99457408	99458426	Nckap5l	C230021P08Rik	NCK-associated protein 5-like	-168	18.911
chr8	34965545	34966173	Tnks	4930554K12Rik|AI662855|ARTD5|C86528|D130072O21Rik|TANK1|mTNKS1	tankyrase, TRF1-interacting ankyrin-related ADP-ribose polymerase	-168	10.277
chr9	21367680	21369049	Ilf3	MBII-26|MPHOSPH4|NF90|NFAR	interleukin enhancer binding factor 3	-168	29.38
chr10	123196493	123197880				-167	22.889
chr17	68003597	68004955	Arhgap28	AU044757|AW550892|E130310N06	Rho GTPase activating protein 28	-167	39.703
chr3	97227028	97228035	Bcl9	2610202E01Rik|8030475K17Rik|A330041G23Rik|Gm130	B cell CLL/lymphoma 9	-167	15.353
chr11	69996718	69997875	Phf23	JUNE-1	PHD finger protein 23	-166	15.563
chr4	116685850	116686528	AV051173	-	expressed sequence AV051173	-166	17.352
chr4	125127659	125128436	Zc3h12a	BC036563|MCPIP|Mcpip1	zinc finger CCCH type containing 12A	-166	23.733
chr3	38484473	38485491	Ankrd50	AI662170|E430012K20Rik|mKIAA1223|mKIAA3019	ankyrin repeat domain 50	-165	15.578
chr5	24030517	24031195	Fam126a	AB030242|Drctnnb1a	family with sequence similarity 126, member A	-165	15.227
chr1	192092255	192093273	Traf5	-	TNF receptor-associated factor 5	-164	24.333
chr2	155517541	155518219	Acss2	1110017C11Rik|ACAS|Acas1|Acas2|AceCS1|Acs1	acyl-CoA synthetase short-chain family member 2	-164	11.959
chr5	137600995	137601452	Mospd3	1190005J19Rik|5133401H10Rik|Gtig2|R124	motile sperm domain containing 3	-164	13.651
chr12	51376842	51377860				-163	16.508
chr19	8870898	8871895	Ubxn1	2B28|4930455J02Rik|D19Ertd721e|T25529	UBX domain protein 1	-163	25.63
chr6	113326305	113327323	Ogg1	Mmh	8-oxoguanine DNA-glycosylase 1	-163	17.687
chr9	21798281	21799138	Kank2	AI504612|Ankrd25|BC010245	KN motif and ankyrin repeat domains 2	-163	26.803
chrX	94234314	94235221	Klhl15	6330500C13Rik	kelch-like 15	-163	11.812
chr15	89315135	89315813	Sbf1	2610510A08Rik|B230113C15Rik|Mtmr5|mKIAA3020	SET binding factor 1	-162	19.638
chr11	52000119	52001137	Ube2b	2610301N02Rik|E2-14k|HR6B|Rad6b|mHR6B	ubiquitin-conjugating enzyme E2B	-161	19.632
chr4	127076789	127077656	Zmym6	9330177P20Rik|AI593204|AI661340|D4Wsu24e|Zfp258	zinc finger, MYM-type 6	-161	26.475
chr7	102249601	102250959	Rhog	2810426G09Rik|Arhg|Sid10750	ras homolog gene family, member G	-161	20.964
chr7	127966914	127967723	Fus	D430004D17Rik|D930039C12Rik|Fus1|Tls	fused in sarcoma	-161	15.63
chr9	119401544	119402492				-161	13.818
chr10	42478387	42479065	Lace1	CG8520	lactation elevated 1	-160	17.604
chr11	85139607	85140625	Usp32	2900074J03Rik|6430526O11Rik|AW045245	ubiquitin specific peptidase 32	-160	19.184
chr15	25983718	25984695	Zfp622	1110033B05Rik|D15Ertd806e|ZPR9|Znf622	zinc finger protein 622	-160	34.355
chr17	34898206	34899424	Ehmt2	Bat8|D17Ertd710e|G9a|KMT1C|NG36	euchromatic histone lysine N-methyltransferase 2	-160	18.286
chr4	134767826	134768504	Ldlrap1	AA691260|ARH2|Arh|Arh1|FHCB1|FHCB2	low density lipoprotein receptor adaptor protein 1	-160	13.91
chr12	4233530	4234208	Ptrhd1	2410017P09Rik	peptidyl-tRNA hydrolase domain containing 1	-159	15.085
chr15	102143969	102144086	Igfbp6	IGFBP-6	insulin-like growth factor binding protein 6	-159	9.432
chr17	27634933	27635871	Rps10	2210402A09Rik	ribosomal protein S10	-159	19.88
chr19	16132124	16133221	Gnaq	1110005L02Rik|6230401I02Rik|AA408290|AW060788|Dsk1|Dsk10|Galphaq|Gq|GqI	guanine nucleotide binding protein, alpha q polypeptide	-159	14.066
chr6	42349055	42350284	Zyx	9530098H06Rik|R75157	zyxin	-159	20.935
chr7	101663101	101664119	Clpb	AL118244|Skd3	ClpB caseinolytic peptidase B	-159	17.992
chr7	109985916	109986863	Tmem41b	1500015G02Rik|1500031M19Rik|AU018901|D7Ertd70e|D7Ertd743e	transmembrane protein 41B	-159	27.377
chr3	37419593	37419992				-158	19.175
chr7	44246280	44246849	2410002F23Rik	-	RIKEN cDNA 2410002F23 gene	-158	15.333
chr9	108991466	108992023	Pfkfb4	C230090D14	6-phosphofructo-2-kinase/fructose-2,6-biphosphatase 4	-158	18.247
chr1	16656768	16657786				-157	26.734
chr5	137778254	137779272	Ppp1r35	2010007H12Rik|2010011D20Rik|AL024004	protein phosphatase 1, regulatory subunit 35	-156	21.282
chr1	21078872	21079889	Tram2	C330003D03Rik	translocating chain-associating membrane protein 2	-155	21.702
chr2	26444693	26446051	Sec16a	AU024582|C230052J16Rik	SEC16 homolog A, endoplasmic reticulum export factor	-155	21.736
chr5	30888841	30889519	Agbl5	4930455N08|9430057O19Rik|CCP5	ATP/GTP binding protein-like 5	-155	14.923
chr7	19749220	19750238	Pvrl2	AI325026|AI987993|Cd112|MPH|Pvr|Pvs|nectin-2	poliovirus receptor-related 2	-155	40.769
chr8	107030833	107031511	Vps4a	4930589C15Rik|AI325971|AW553189	vacuolar protein sorting 4a (yeast)	-155	18.297
chr15	31223553	31224911	Dap	4921531N22Rik|AI789753|AU040360	death-associated protein	-154	26.313
chr7	114275812	114276729	Psma1	C2|HC2|Pros-30|alpha-type	proteasome (prosome, macropain) subunit, alpha type 1	-154	12.488
chr11	97699613	97699990	Pcgf2	Mel18|Rnf110|Zfp144|mel-18	polycomb group ring finger 2	-153	19.071
chr4	109476150	109477168	Rnf11	-	ring finger protein 11	-153	22.456
chr7	25281922	25282131	Cic	1200010B10Rik|mKIAA0306	capicua homolog (Drosophila)	-153	17.476
chr12	98746373	98747261	Zc3h14	1010001P15Rik|1700016A15Rik|2700069A02Rik|AU014748	zinc finger CCCH type containing 14	-152	13.367
chr19	10555577	10556255	Tmem216	1110017C22Rik|2810441K11Rik|4921533J23Rik|A930021F15Rik|AI482550	transmembrane protein 216	-152	15.57
chr4	134286727	134288084	Pdik1l	BC027088|stk35l2	PDLIM1 interacting kinase 1 like	-152	29.913
chr2	122368561	122369579	Shf	-	Src homology 2 domain containing F	-151	16.233
chr2	154790621	154791299	Raly	AI663842|Merc	hnRNP-associated with lethal yellow	-151	10.733
chr4	149517582	149518600	Ctnnbip1	1110008O09Rik|2310001I19Rik|AW457332|Catnbip1|Icat	catenin beta interacting protein 1	-151	18.753
chr8	25784777	25786105	Lsm1	2810025O06Rik|CASM	LSM1 homolog, U6 small nuclear RNA associated (S. cerevisiae)	-151	14.843
chr8	72547953	72548971	Med26	5730493L18Rik|AI414941|AW495270|Crsp7	mediator complex subunit 26	-151	20.095
chrX	73458842	73459520	Haus7	1110020L19Rik|Uchl5ip|Uip1	HAUS augmin-like complex, subunit 7	-151	12.953
chr11	68691427	68692105	Myh10	5730504C04Rik|9330167F11Rik|Fltn|Myhn-2|Myhn2|NMHC II-B|NMHC-B|NMHCII-B|NMMHC II-b|NMMHC-B|NMMHC-IIB|SMemb|mKIAA3005	myosin, heavy polypeptide 10, non-muscle	-150	19.698
chr18	35598189	35598846	Paip2	2310050K10Rik|AU045972	polyadenylate-binding protein-interacting protein 2	-150	13.599
chr6	88841472	88842699	Abtb1	AI847549|BC003234|BPOZ|EF1ABP	ankyrin repeat and BTB (POZ) domain containing 1	-150	22.575
chr19	53038370	53039238	Xpnpep1	D230045I08Rik|sAMP	X-prolyl aminopeptidase (aminopeptidase P) 1, soluble	-149	16.129
chr5	122900156	122900844	Kdm2b	Cxxc2|Fbl10|Fbxl10|Jhdm1b|PCCX2	lysine (K)-specific demethylase 2B	-149	21.213
chr8	83607597	83608456	Dnajb1	0610007I11Rik|DjB1|HSPF1|Hdj1|Hsp40	DnaJ (Hsp40) homolog, subfamily B, member 1	-149	21.779
chr16	90810223	90810901	Urb1	4921511H13Rik|5730405K23Rik|AA670781|AI645590|mKIAA0539	URB1 ribosome biogenesis 1 homolog (S. cerevisiae)	-148	17.8
chr16	94370565	94371762	Pigp	Dcrc|Dscr5	phosphatidylinositol glycan anchor biosynthesis, class P	-148	38.414
chr2	71367283	71368122	Slc25a12	2610002D09Rik|AI839531|B230107K20Rik|BB129864	solute carrier family 25 (mitochondrial carrier, Aralar), member 12	-148	14.512
chr2	35336713	35337601	Stom	Epb7.2	stomatin	-147	17.687
chr9	21917800	21918738	Rab3d	C130057E11Rik	RAB3D, member RAS oncogene family	-147	15.021
chr17	79895796	79896744	Atl2	2010110I21Rik|AA407293|AV334690|Aip-2|Arl6ip2	atlastin GTPase 2	-146	20.667
chr2	83644003	83644862	Zc3h15	1700006A17Rik|1810012H02Rik|2610312B22Rik|FM22|Ierepo4	zinc finger CCCH-type containing 15	-146	17.419
chr11	78165187	78166205	Traf4	A530032M13Rik|CART1|msp2	TNF receptor associated factor 4	-145	22.669
chr17	87107196	87107874	Socs5	1810018L08Rik|Cish5|mKIAA0671	suppressor of cytokine signaling 5	-145	15.891
chr4	47474183	47474851	Sec61b	1190006C12Rik|AI326121|AW122942	Sec61 beta subunit	-145	10.383
chr4	115737590	115738268	Efcab14	4732418C07Rik	EF-hand calcium binding domain 14	-145	15.728
chr4	139192246	139193264	Capzb	1700120C01Rik|AI325129|CPB1|CPB2|CPbeat2|CPbeta1|CPbeta2|Cappb1	capping protein (actin filament) muscle Z-line, beta	-145	14.396
chr7	101838142	101838600	Inppl1	51C|SHIP2	inositol polyphosphate phosphatase-like 1	-144	26.2
chr17	29093118	29094136	Cdkn1a	CAP20|CDKI|CIP1|Cdkn1|P21|SDI1|Waf1|mda6|p21Cip1|p21WAF	cyclin-dependent kinase inhibitor 1A (P21)	-143	16.056
chr11	70646767	70647596	Slc25a11	2310022P18Rik|2oxoc	solute carrier family 25 (mitochondrial carrier oxoglutarate carrier), member 11	-142	16.494
chr3	116594338	116595296	Sass6	2810453L12Rik	spindle assembly 6 homolog (C. elegans)	-142	20.693
chr3	129831200	129831878	Gar1	AA409823|AI326794|C430047J18Rik|Nola1	GAR1 ribonucleoprotein homolog (yeast)	-142	18.801
chr5	137029815	137030493	Vgf	Gm1052	VGF nerve growth factor inducible	-142	15.89
chr7	101107955	101109313	Fchsd2	BC034086|R74866|Sh3md3|mKIAA0769	FCH and double SH3 domains 2	-142	18.542
chr18	10610135	10610852	Esco1	A930014I12Rik	establishment of cohesion 1 homolog 1 (S. cerevisiae)	-141	15.357
chr18	56707104	56708241	Lmnb1	-	lamin B1	-141	18.861
chr5	100498300	100499129	Lin54	4832414L08|AI461788|mKIAA2037	lin-54 homolog (C. elegans)	-141	17.59
chr9	103304703	103305670	Topbp1	1110031N14Rik|2810429C13Rik|AI256758|D430026L04Rik|mKIAA0259	topoisomerase (DNA) II binding protein 1	-141	15.106
chr10	80741673	80743031	Ap3d1	AA407035|Ap3d|Bolvr|mBLVR1|mh|mocha	adaptor-related protein complex 3, delta 1 subunit	-140	26.411
chr7	143599892	143600570	Cars	CA3	cysteinyl-tRNA synthetase	-140	12.809
chr8	11478171	11479108	Rab20	AA536966|D8Ertd350e	RAB20, member RAS oncogene family	-140	13.516
chr9	35569871	35570549	Hyls1	3010015K02Rik	hydrolethalus syndrome 1	-140	18.654
chr11	59191678	59192505	Guk1	AA409738|AL033299|AL033300|AV026611|Gmk|Guk-1	guanylate kinase 1	-139	27.304
chr17	24549463	24550161	Pkd1	PC1|mFLJ00285	polycystic kidney disease 1 homolog	-139	13.187
chr2	161108841	161109610				-139	16.221
chr3	121722900	121723897	F3	AA409063|CD142|Cf-3|Cf3|TF	coagulation factor III	-139	19.742
chr4	134914706	134915405	Tmem50a	3200001F09Rik|CAM|Smp1	transmembrane protein 50A	-139	18.157
chr5	33274805	33275483	Ctbp1	BARS|CtBP3/BARS|D4S115h|D5H4S115|D5H4S115E	C-terminal binding protein 1	-139	14.878
chr7	127345054	127345853	Zfp768	BC026432|Znf768	zinc finger protein 768	-139	28.938
chr8	71381413	71382771	Nr2f6	AV090102|COUP-TF3|EAR2|Erbal2	nuclear receptor subfamily 2, group F, member 6	-139	17.203
chr1	54926017	54927035	Ankrd44	4930444A19Rik|A130096K20|E130014H08Rik|PP6-ARS-B	ankyrin repeat domain 44	-138	13.459
chr11	116623712	116625070	Rhbdf2	4732465I17Rik|Rhbdl6|cub	rhomboid 5 homolog 2 (Drosophila)	-138	25.719
chr15	79108167	79109525	Micall1	AI448246|D15Mit260|D15N2e|EST573322|EST820961|MIRab13|mKIAA1668	microtubule associated monooxygenase, calponin and LIM domain containing -like 1	-138	22.223
chr2	48813633	48814311	Acvr2a	ActrIIa|Acvr2|TactrII	activin receptor IIA	-138	19.966
chr6	94699950	94700618	Lrig1	D6Bwg0781e|Img|LIG-1	leucine-rich repeats and immunoglobulin-like domains 1	-138	28.511
chr6	116193003	116194021	Tmcc1	3632431M01Rik|mKIAA0779	transmembrane and coiled coil domains 1	-137	18.289
chr14	14702406	14703373	Slc4a7	E430014N10Rik|NBC3|NBCn1|NBCn1-G	solute carrier family 4, sodium bicarbonate cotransporter, member 7	-136	14.699
chr6	72354844	72355851	Tmem150a	BC014685|Tmem150	transmembrane protein 150A	-136	16.863
chr2	52072194	52073211	Rif1	5730435J01Rik|6530403D07Rik|AU016181|AW549474|D2Ertd145e	Rap1 interacting factor 1 homolog (yeast)	-135	15.388
chr2	84726934	84727871	Clp1	AI462438|Heab	CLP1, cleavage and polyadenylation factor I subunit	-134	13.875
chr4	108833210	108834228	Btf3l4	4632412E09Rik|5730434I03Rik|AI316863|AU022207|AW552446	basic transcription factor 3-like 4	-134	15.149
chr2	84678623	84679301	Tmx2	2310042M24Rik|AA589631|Txndc14	thioredoxin-related transmembrane protein 2	-133	19.698
chr11	119942452	119943470	Baiap2	IRSp53|R75030	brain-specific angiogenesis inhibitor 1-associated protein 2	-132	16.684
chr12	75817893	75818480	Syne2	6820443O06Rik|AW546258|D12Ertd777e|NUA|Nesp2g|mKIAA1011	spectrin repeat containing, nuclear envelope 2	-132	11.861
chr2	91649314	91650661	Arhgap1	B230365D05Rik|C76222|Cdc42GAP|p50rhoGAP	Rho GTPase activating protein 1	-131	24.473
chr9	118150004	118150652	Cmc1	2010110K16Rik|2010312P05Rik|AI596001	COX assembly mitochondrial protein 1	-131	13.493
chr2	5063730	5064408	Optn	4930441O07Rik|FIP2|HYPL|NRP	optineurin	-130	15.131
chr7	122021015	122021642	Gga2	1200007E24Rik|mKIAA1080	golgi associated, gamma adaptin ear containing, ARF binding protein 2	-130	11.201
chr11	62076387	62077405	Specc1	2810012G08Rik|B230396K10Rik|Cytsb	sperm antigen with calponin homology and coiled-coil domains 1	-129	26.158
chr3	14578089	14578996	E2f5	AU024671|E2F-5	E2F transcription factor 5	-129	17.619
chr11	5099359	5100717	Rhbdd3	Ptag	rhomboid domain containing 3	-128	31.194
chr11	114674832	114675850	Ttyh2	1110001A03Rik	tweety homolog 2 (Drosophila)	-128	31.085
chr13	73763151	73763989	Slc12a7	AA408796|D13Ertd261e|Kcc4	solute carrier family 12, member 7	-128	18.483
chr17	23673560	23674238	Thoc6	F830014G06Rik|Wdr58	THO complex 6 homolog (Drosophila)	-128	17.144
chr17	25578602	25579491	Lmf1	2400010G15Rik|AW822050|Tmem112|cld	lipase maturation factor 1	-128	19.022
chr2	156196181	156196859	Phf20	6820402O20Rik	PHD finger protein 20	-128	23.08
chr4	121016727	121018025	Smap2	1810031K02Rik|AA408614|Smap1l	small ArfGAP 2	-128	17.534
chr1	75142312	75142680	Cnppd1	1810031K17Rik|AU043960	cyclin Pas1/PHO80 domain containing 1	-127	18.762
chr10	128498354	128499271	Myl6b	5730437E04Rik|BC037527|MLC1SA	myosin, light polypeptide 6B	-127	18.692
chr5	50058715	50059532	Adgra3	3830613O22Rik|AU044632|Gpr125|Tem5-like	adhesion G protein-coupled receptor A3	-127	15.088
chr6	115994804	115995461	Plxnd1	6230425C21Rik|b2b1863Clo|b2b553Clo	plexin D1	-127	20.258
chr11	69990907	69991585	Gabarap	-	gamma-aminobutyric acid receptor associated protein	-125	17.482
chr12	110737336	110738313	Wdr20	2310040A13Rik|AI549910|Wdr20a	WD repeat domain 20	-125	15.048
chr18	80255763	80256441	Pqlc1	2310009N05Rik|4933425L21Rik|5730564E11Rik|C78974	PQ loop repeat containing 1	-125	16.963
chr4	123904320	123905457	Mycbp	5730488M09Rik|AW552132|AW742590|Amy-1	c-myc binding protein	-125	21.564
chr6	50261556	50262234	Dfna5	2310037D07Rik|4932441K13Rik|Dfna5h|EG14210|Fin15	deafness, autosomal dominant 5 (human)	-125	12.722
chr18	80469283	80470301	Ctdp1	4930563P03Rik|AW553592	CTD (carboxy-terminal domain, RNA polymerase II, polypeptide A) phosphatase, subunit 1	-124	15.039
chr19	34921746	34922723	Kif20b	33cex|B130024C23|C330014J10Rik|Mphosph1|magoo	kinesin family member 20B	-124	14.988
chr5	34948736	34949913	Rgs12	1200016K18Rik|4632412M04Rik|AI481290|E130309H11	regulator of G-protein signaling 12	-124	16.928
chr7	127512685	127513303	1700008J07Rik	AW048743	RIKEN cDNA 1700008J07 gene	-124	18.065
chr11	60727588	60728965	Mief2	AI482195|Gm11|Smcr7	mitochondrial elongation factor 2	-122	22.957
chr2	30048693	30049311	Wdr34	3200002I06Rik	WD repeat domain 34	-122	13.384
chr3	95818737	95819415	Rprd2	2810036A19Rik|4930535B03Rik|6720469I21Rik|AL022841|AL022940|AU021304|BB077382|mKIAA0460	regulation of nuclear pre-mRNA domain containing 2	-122	15.34
chr3	98013097	98013736	Notch2	AI853703|N2	notch 2	-122	15.5
chr8	119861845	119862523	Klhl36	-	kelch-like 36	-122	14.393
chr9	110624107	110624924	Nradd	2610311B09Rik|BB104149|NRDD|NRH2|PLAIDD	neurotrophin receptor associated death domain	-122	20.165
chr1	57970037	57970374	Kctd18	4932411A20Rik|6530404F10Rik	potassium channel tetramerisation domain containing 18	-121	13.654
chr10	81377813	81379171	Fzr1	AW108046|Cdh1|FZR|FZR2|Fyr|HCDH|HCDH1	fizzy/cell division cycle 20 related 1 (Drosophila)	-121	32.445
chr17	3083800	3084808	Pisd-ps2	D030013I16Rik	phosphatidylserine decarboxylase, pseudogene 2	-120	15.326
chr17	25187942	25188620	Unkl	1300004G08Rik	unkempt-like (Drosophila)	-120	29.583
chr19	46305122	46306029	Nfkb2	NF-kappaB2|lyt|p49|p49/p100|p50B|p52	nuclear factor of kappa light polypeptide gene enhancer in B cells 2, p49/p100	-120	21.96
chr6	113076966	113077763	Gt(ROSA)26Sor	AV258896|Gtrgeo26|Gtrosa26|R26|ROSA26	gene trap ROSA 26, Philippe Soriano	-120	18.001
chr11	79961908	79963105	Utp6	4732497O03Rik|HCA66	UTP6, small subunit (SSU) processome component, homolog (yeast)	-119	12.772
chr11	96828973	96830270	Nfe2l1	AA408798|AW212678|LCR-F1|Lcrf1|NRF1|TCF-11|TCF11	nuclear factor, erythroid derived 2,-like 1	-119	26.654
chr19	38043078	38044316				-119	23.565
chr5	149411454	149411922	Medag	6330406I15Rik|Awms3|MEDA-4|Meda4|mAWMS3	mesenteric estrogen dependent adipogenesis	-119	16.475
chr7	16874860	16875538	Dact3	EG666671|naa-3	dapper homolog 3, antagonist of beta-catenin (xenopus)	-119	20.068
chr2	26380433	26381111	Snapc4	5730436L13Rik	small nuclear RNA activating complex, polypeptide 4	-118	24.754
chr2	79634874	79635741	Ssfa2	5730488C15Rik|CS-1|CS1|KRAP|SPAG13|mKIAA1927	sperm specific antigen 2	-118	21.203
chr3	122923801	122924758	1810037I17Rik	5730414I01Rik	RIKEN cDNA 1810037I17 gene	-118	11.734
chr18	65799953	65800971	Sec11c	1810029G24Rik|Sec11l3	SEC11 homolog C, signal peptidase complex subunit	-117	19.418
chr19	4201382	4202060	Rad9a	Rad9	RAD9 homolog A	-117	18.947
chr3	89418395	89418474	Shc1	Shc|ShcA|p66|p66shc	src homology 2 domain-containing transforming protein C1	-117	14.5
chr2	122702441	122703119	Slc30a4	Znt4|lm|znT-4	solute carrier family 30 (zinc transporter), member 4	-116	17.511
chr3	86224376	86224773	Lrba	C80285|D3Ertd775e|Lab300|Lba	LPS-responsive beige-like anchor	-116	13.101
chr4	136021107	136022424	Tceb3	110kDa|AA408125|Tceb3a	transcription elongation factor B (SIII), polypeptide 3	-116	20.675
chr2	59882423	59883021	Wdsub1	1700048E19Rik|2610014F08Rik	WD repeat, SAM and U-box domain containing 1	-115	17.424
chr2	155622372	155623159	Mir499	Mirn499|mir-499|mmu-mir-499	microRNA 499	-115	10.108
chr5	115157783	115158801	Mlec	2410014A08Rik|AI850530|ESTM19|X83352|mKIAA0152	malectin	-115	17.711
chr7	98361010	98361878	Tsku	9530051K01Rik|E2ig4|Lrrc54|Tsk	tsukushi, small leucine rich proteoglycan	-115	14.921
chr8	123948872	123949890	Nup133	mermaid	nucleoporin 133	-115	16.541
chr17	28800793	28801232	Brpf3	AI413466|AW493400|mKIAA1286	bromodomain and PHD finger containing, 3	-114	13.295
chr7	90129610	90130628	Picalm	CALM|CLTH|PAP180|fit-1|fit1|mKIAA4114	phosphatidylinositol binding clathrin assembly protein	-114	12.526
chr9	44334098	44335105	H2afx	AW228881|H2A.X|H2ax|Hist5-2ax|gammaH2ax	H2A histone family, member X	-114	15.26
chr10	128673693	128674371	Suox	SO	sulfite oxidase	-113	18.809
chr11	88717872	88718890	Msi2	1700105C15Rik|AI451722|AI563628|AW489193|Msi2h	musashi RNA-binding protein 2	-113	14.67
chr11	102407292	102407970	Slc25a39	3010027G13Rik|D11Ertd333e	solute carrier family 25, member 39	-113	18.427
chr15	76368447	76369125	Hgh1	Brp16|D15Ertd741e|Fam203a|MNCb-5873	HGH1 homolog	-113	20.85
chr2	164442828	164443775	Sdc4	AA959608|AW108331|S4|Synd4|ryudocan|syndecan-4	syndecan 4	-113	11.152
chr4	129248218	129248896	C77080	Kiaa1522|mKIAA1522	expressed sequence C77080	-113	12.766
chr4	129461058	129462076	Bsdc1	1110063F24Rik|AW011758	BSD domain containing 1	-113	31.795
chr13	23535118	23535495	Hist1h3g	H3.1-221|M32460	histone cluster 1, H3g	-112	18.577
chr19	4148083	4149020	Coro1b	-	coronin, actin binding protein 1B	-112	14.606
chr10	76530986	76532004	Lss	2810025N20Rik|D10Ertd116e|Osc	lanosterol synthase	-111	19.789
chr4	125066049	125067116	Snip1	2410133M08Rik	Smad nuclear interacting protein 1	-111	20.452
chr5	100845780	100846458	Agpat9	1-AGPAT|1-AGPAT 9|4933407I02Rik|4933408F15|A230097K15Rik|GPAT-3|mGPAT3	1-acylglycerol-3-phosphate O-acyltransferase 9	-111	24.081
chr15	97767268	97768286	Rapgef3	2310016P22Rik|9330170P05Rik|Epac|Epac1	Rap guanine nucleotide exchange factor (GEF) 3	-110	20.579
chr17	43666627	43667625	Slc25a27	3632410G24Rik|9430092A03Rik|D530043E16Rik|Ucp4	solute carrier family 25, member 27	-110	14.468
chr19	29251185	29252203	Jak2	Fd17	Janus kinase 2	-110	18.473
chr8	34107446	34108403	Dctn6	AU044699|WS-3|p27	dynactin 6	-110	11.57
chrX	7762043	7763061	Tfe3	F830016E06Rik|Tcfe3|Tfe-3|bHLHe33	transcription factor E3	-110	15.056
chr13	49652446	49653493	Nol8	4921532D18Rik|5730412B09Rik	nucleolar protein 8	-109	16.665
chr4	43039902	43040920	Fam214b	B230312A22Rik	family with sequence similarity 214, member B	-109	22.691
chr5	34513765	34514413	Tnip2	1810020H16Rik|ABIN-2|AI428870	TNFAIP3 interacting protein 2	-109	22.692
chr1	39576927	39577984	Rnf149	1600023E10Rik|AV037261|C76763|Gm15832|Greul4|OTTMUSG00000026591	ring finger protein 149	-108	17.449
chr19	5050022	5051380	Rin1	-	Ras and Rab interactor 1	-108	16.166
chr4	45018093	45018910	Polr1e	53kDa|AU042259|D030019D19Rik|Paf53|Praf1	polymerase (RNA) I polypeptide E	-108	10.984
chr4	48124373	48125250	Stx17	4833418L03Rik|6330411F21Rik|9030425C21Rik|AW048351	syntaxin 17	-108	13.76
chr4	98923364	98924042	Usp1	-	ubiquitin specific peptidase 1	-108	20.642
chr9	20642120	20643709	Fbxl12	3110048D16Rik|Fbl12	F-box and leucine-rich repeat protein 12	-108	24.698
chr2	30981674	30982671	Usp20	1700055M05Rik|AI467231|Vdu2	ubiquitin specific peptidase 20	-107	17.818
chr4	148038582	148039260	Clcn6	AI850629|Clc6	chloride channel, voltage-sensitive 6	-107	17.596
chr11	106215972	106217670	Ddx42	1810047H21Rik|AW319508|AW556242|B430002H05Rik|RHELP|RNAHP|SF3b125	DEAD (Asp-Glu-Ala-Asp) box polypeptide 42	-106	13.229
chr11	117265632	117266650	Sept9	MSF1|Msf|PNUTL4|Sint1	septin 9	-106	14.805
chr12	108275015	108276033	Ccdc85c	EG668158|Gm265|Gm9010	coiled-coil domain containing 85C	-106	18.398
chr14	76010498	76011445	Gtf2f2	1110031C13Rik|AI326315	general transcription factor IIF, polypeptide 2	-106	21.956
chr17	44776387	44777745	Supt3	2310066G22Rik|AI315192|SPT3|SPT3L|Supt3h	suppressor of Ty 3	-106	30.734
chr5	147860074	147860971	Pomp	2510048O06Rik|Ump1	proteasome maturation protein	-106	23.323
chr9	72531596	72532673	Rfx7	2510005N23Rik|9930116O05Rik|D130086K05Rik|Rfxdc2	regulatory factor X, 7	-106	23.925
chr1	151500604	151501253	Rnf2	AI326319|AI450156|AU019207|Ring1B|dinG	ring finger protein 2	-105	14.877
chr10	62650565	62652043	Ddx50	4933429B04Rik|8430408E17Rik|GU2|RH-II	DEAD (Asp-Glu-Ala-Asp) box polypeptide 50	-105	19.341
chr7	27258103	27259210	Numbl	nbl	numb-like	-105	14.998
chrX	48623135	48623813	Slc25a14	BMCP1|UCP5|UCP5L|UCP5S	solute carrier family 25 (mitochondrial carrier, brain), member 14	-105	13.566
chr1	37299396	37300074	Inpp4a	107kDa|9630012D15|D130048C09Rik|R74740	inositol polyphosphate-4-phosphatase, type I	-104	14.698
chr11	83462727	83463405	Mmp28	D130023P12	matrix metallopeptidase 28 (epilysin)	-104	16.224
chr2	6212590	6213608	Echdc3	2310005D12Rik|AI662097	enoyl Coenzyme A hydratase domain containing 3	-104	17.04
chr5	123749284	123749962	Kntc1	D330012D13|jgl	kinetochore associated 1	-104	22.333
chr10	91082283	91083591	Ikbip	1200009F10Rik|1700023M03Rik|D18354|Ikip	IKBKB interacting protein	-103	18.506
chr11	116581212	116581890	Ube2o	9630022H21|B230113M03Rik|E2-230K|mKIAA1734	ubiquitin-conjugating enzyme E2O	-103	16.901
chr19	5688803	5689220	Pcnxl3	mKIAA4073	pecanex-like 3 (Drosophila)	-103	22.612
chr2	30066033	30066711	Set	2610030F17Rik|5730420M11Rik|AA407739|I-2PP2A|StF-IT-1|TAF-I	SET nuclear oncogene	-103	14.001
chr4	43266753	43267360	Atp8b5	4930417M19Rik|Feta	ATPase, class I, type 8B, member 5	-103	12.735
chr10	100015214	100016232	Kitl	Clo|Con|Gb|Kitlg|Mgf|SCF|SF|SLF|Sl|blz|contrasted	kit ligand	-102	18.064
chr2	181364266	181365393	Zgpat	1500006I01Rik|BC021513	zinc finger, CCCH-type with G patch domain	-102	23.438
chr3	90079015	90079824	Tpm3	TM30nm|TMnm|Tm5NM|Tpm-5|Tpm5|Trop-5|gamma-TM|hTM30nm|hTMnm	tropomyosin 3, gamma	-102	13.753
chr14	69732253	69733090	Chmp7	4930596K11Rik|6330407G04Rik|AI450338|AW550775	charged multivesicular body protein 7	-101	12.481
chr19	34191896	34192444	Stambpl1	1700095N21Rik|8230401J17Rik|ALMalpha|AMSH-FP	STAM binding protein like 1	-101	11.763
chr19	42128451	42129739	Avpi1	2310008N12Rik|AA410041|VIT32|esu|mVIT32	arginine vasopressin-induced 1	-101	14.952
chr9	55511966	55512723	Etfa	2010200I21Rik|D9Ertd394e	electron transferring flavoprotein, alpha polypeptide	-101	12.975
chr1	91052836	91053854				-100	14.182
chr10	81176193	81176871	Eef2	Ef-2	eukaryotic translation elongation factor 2	-100	15.996
chr10	120226622	120227300	Llph	1190005P17Rik	LLP homolog, long-term synaptic facilitation (Aplysia)	-100	18.01
chr14	45657905	45658583	Ddhd1	Mir5131|PA-PLA1	DDHD domain containing 1	-100	15.747
chr19	6127822	6128810	Snx15	1500032B08Rik|E130013C21Rik	sorting nexin 15	-100	23.623
chr3	152713547	152714454	Pigk	3000001O05Rik	phosphatidylinositol glycan anchor biosynthesis, class K	-100	25.847
chr10	80826333	80826782	Oaz1	AZ-1|AZ1|Antizyme|ODC-Az|Oaz	ornithine decarboxylase antizyme 1	-99	16.711
chr11	65788008	65788785	Map2k4	JNKK1|MEK4|MKK4|PRKMK4|Sek1|Serk1	mitogen-activated protein kinase kinase 4	-99	19.242
chr11	32221963	32222820	Rhbdf1	C16ORF8|Dist|Dist1|Egfr-rs|mKIAA4242	rhomboid family 1 (Drosophila)	-98	20.159
chr2	71786503	71787181	Itga6	5033401O05Rik|AI115430|Cd49f|VLA-6	integrin alpha 6	-98	15.364
chr2	118388181	118388859	Eif2ak4	2610011M03|GCN2|MGCN2	eukaryotic translation initiation factor 2 alpha kinase 4	-98	14.772
chr4	108619350	108620368	Cc2d1b	A830039B04Rik|Freud2	coiled-coil and C2 domain containing 1B	-98	23.32
chr17	35864829	35866168	Ppp1r18	2310014H01Rik|AA407849|AI450394	protein phosphatase 1, regulatory subunit 18	-97	17.881
chr10	117147892	117149250	Frs2	4732458E18|C330018A15Rik|Frs2alpha|SNT1	fibroblast growth factor receptor substrate 2	-96	28.428
chr15	99251549	99252567	Mcrs1	C78274|ICP22BP|MSP58|P78	microspherule protein 1	-96	23.473
chr2	128127141	128127819	Bcl2l11	1500006F24Rik|Bim|Bod|bcl2-L-11	BCL2-like 11 (apoptosis facilitator)	-96	12.227
chr5	64229758	64230765	Tbc1d1	1110062G02Rik|AI385682|AW555803|Nob1|Nobq1|Tbc1|mKIAA1108	TBC1 domain family, member 1	-96	14.534
chr6	125131294	125132281	Nop2	120kDa|A530002O17|Nol1	NOP2 nucleolar protein	-96	20.735
chr11	5064679	5066167	Gas2l1	4930500E24Rik|D0Jmb1|Gar22|TU-71.1	growth arrest-specific 2 like 1	-95	35.243
chr11	53891380	53892217	Slc22a5	Lstpl|Octn2|jvs	solute carrier family 22 (organic cation transporter), member 5	-95	17.937
chr7	64392403	64392950	Mcee	1110007A04Rik	methylmalonyl CoA epimerase	-95	16.25
chr1	55087648	55088406	Hspd1	60kDa|Hsp60	heat shock protein 1 (chaperonin)	-94	16.489
chr16	14159024	14160042	Mir484	Mirn484|mir-484|mmu-mir-484	microRNA 484	-94	16.011
chr19	47854391	47855400	Gsto1	AA407097|AI194287|AU018802|GSTO 1-1|GSTX|SPG-R|p28	glutathione S-transferase omega 1	-94	18.693
chr2	3712910	3713819	Fam107b	3110001A13Rik|AA589595|AA959793|AI132312	family with sequence similarity 107, member B	-94	23.978
chr4	155839293	155839880	Mxra8	1200013A08Rik|1700095D18Rik|AI131686|Asp3|Dicam	matrix-remodelling associated 8	-94	15.364
chr6	71632333	71633691	Kdm3a	1700105C21Rik|C230043E16Rik|JHDM2a|Jmjd1|Jmjd1a|KDM2A|TGSA|Tsga	lysine (K)-specific demethylase 3A	-94	16.107
chr9	122293924	122295112	Ano10	AI604832|Tmem16k	anoctamin 10	-94	17.421
chr17	47924651	47924800	Foxp4	1200010K03Rik|2310007G05Rik|mFKHLA	forkhead box P4	-93	8.067
chr8	104641313	104642331	Fam96b	1110019N10Rik	family with sequence similarity 96, member B	-93	18.147
chr16	57606516	57607404	Cmss1	1110001A06Rik|2610528E23Rik|4930572F24Rik|AV099812|AV122629	cms small ribosomal subunit 1	-92	25.495
chr10	82690403	82691081	Glt8d2	1110021D20Rik	glycosyltransferase 8 domain containing 2	-91	19.916
chr3	108444987	108445715	Sars	Sars1|Strs|serRS	seryl-aminoacyl-tRNA synthetase	-91	21.348
chr4	103118881	103119719	Mier1	4933425I22Rik|5830411K19Rik|er1	mesoderm induction early response 1 homolog (Xenopus laevis	-91	13.395
chr13	13954076	13955094	B3galnt2	A930105D20Rik|C80633|D230016N13Rik	UDP-GalNAc:betaGlcNAc beta 1,3-galactosaminyltransferase, polypeptide 2	-90	17.294
chr15	76656538	76657445	Cyhr1	1110031M01Rik|AU042374|Chrp	cysteine and histidine rich 1	-90	16.472
chr9	107541781	107542459	Nprl2	2810446G01Rik|G21|NPR2L|Tusc4	nitrogen permease regulator-like 2	-90	23.798
chr5	140388868	140389806	Snx8	B130023O14Rik	sorting nexin 8	-89	25.481
chr11	29693333	29694041	Rtn4	1110020G17Rik|AA407876|AA409940|AA960376|ASY|C130026I10Rik|NOGO|NSP-CL|NgA|Nogo-A|Nogo-B|Nogo-C|mKIAA0886|mKIAA4153	reticulon 4	-88	24.403
chr16	32246635	32247593	Fbxo45	2610017J04Rik|AI463119|BC026799	F-box protein 45	-88	24.544
chr7	27447382	27448400	Blvrb	-	biliverdin reductase B (flavin reductase (NADPH))	-88	22.534
chr10	81167353	81168262	Pias4	PIASY|Pias-gamma|Piasg	protein inhibitor of activated STAT 4	-87	26.11
chr15	83510656	83511334	Ttll1	6330444E16Rik|AV014541	tubulin tyrosine ligase-like 1	-87	21.775
chr17	35969209	35970467	Abcf1	AU041969|Abc50|D17Wsu166e|GCN20	ATP-binding cassette, sub-family F (GCN20), member 1	-87	22.205
chr4	116720530	116721208	Tesk2	-	testis-specific kinase 2	-87	17.306
chr6	52713304	52713982	Tax1bp1	1200003J11Rik|1700069J21Rik|AA930106|D6Ertd404e|D6Ertd772e|T6bp|TXBP151	Tax1 (human T cell leukemia virus type I) binding protein 1	-87	19.611
chr10	127062904	127064131	Cdk4	Crk3	cyclin-dependent kinase 4	-86	32.591
chr11	78037347	78038365	Flot2	AI573412|Esa|reggie-2	flotillin 2	-86	16.059
chr15	5143267	5144285	Prkaa1	AI194361|AI450832|AL024255|AMPKalpha1|C130083N04Rik	protein kinase, AMP-activated, alpha 1 catalytic subunit	-86	14.333
chr4	5643755	5644433	Fam110b	1700012H17Rik|5031405P22|AW049855	family with sequence similarity 110, member B	-86	15.58
chr5	108132320	108133338	Ccdc18	1700021E15Rik|4932411G06Rik|NY-SAR-41	coiled-coil domain containing 18	-86	22.311
chr5	113908283	113909301	Coro1c	AL022675|AW455561|AW548837	coronin, actin binding protein 1C	-85	22.195
chr10	121625722	121627080	Xpot	1110004L07Rik|3110065H13Rik|AI452076|C79645|EXPORTIN-T	exportin, tRNA (nuclear export receptor for tRNAs)	-84	25.893
chr12	17690222	17691240	Hpcal1	NVP-3|Nvp3|VILIP3|Vnsl3|Vsnl3	hippocalcin-like 1	-84	13.742
chr14	54553977	54554915	Haus4	9430093H08Rik|AU016300|D14Ertd500e	HAUS augmin-like complex, subunit 4	-84	10.999
chr7	79659629	79660597	Ticrr	5730590G19Rik|BC028450|Lrrk1	TOPBP1-interacting checkpoint and replication regulator	-84	22.183
chr10	128376533	128377551	Ankrd52	6430544C07|G431002C21Rik	ankyrin repeat domain 52	-83	15.212
chr11	75651227	75651626	Myo1c	C80397|MMIb|MYO1E|NMI|mm1beta|myr2	myosin IC	-83	15.55
chr11	84828507	84829685	4930502E09Rik	-	RIKEN cDNA 4930502E09 gene	-83	23.237
chr15	12204508	12205515	Mtmr12	3Pap|4932703C11|C730015A02Rik|Pip3ap|mKIAA1682	myotubularin related protein 12	-83	25.04
chr15	76330718	76331706	Gpaa1	C80044|mGAA1	GPI anchor attachment protein 1	-83	19.553
chr4	126967498	126968516	Zmym4	6330503C17Rik|AI480785|AW493829|CDIR|D630001M21|MYM|Zfp262|Znf262|mKIAA0425	zinc finger, MYM-type 4	-83	20.502
chr5	137501834	137503192	Pop7	0610037N12Rik|AI852017|Rpp20	processing of precursor 7, ribonuclease P family, (S. cerevisiae)	-83	20.164
chr8	82402276	82403063	Il15	AI503618|IL-15	interleukin 15	-83	13.129
chr9	53247687	53248705	Ddx10	4632415A01Rik|AI646054	DEAD (Asp-Glu-Ala-Asp) box polypeptide 10	-83	15.989
chr1	125560256	125561614	Slc35f5	1300003P13Rik|AI646727	solute carrier family 35, member F5	-82	18.781
chr10	75932246	75932924	Mmp11	MMP-11|SL-3|ST3|Stmy3	matrix metallopeptidase 11	-82	20.177
chr4	45530402	45531420	Shb	BC028832	src homology 2 domain-containing transforming protein B	-82	13.653
chr15	81465727	81466745	Rbx1	1500002P15Rik|AA517855|ROC1	ring-box 1	-81	18.224
chr2	31572233	31572911	Fubp3	A330051M14Rik|AV006371|FBP3|Marta2	far upstream element (FUSE) binding protein 3	-80	13.158
chr14	18238901	18239520	Nr1d2	RVR|Rev-erb	nuclear receptor subfamily 1, group D, member 2	-79	19.689
chr8	95806413	95807091	4930513N10Rik	-	RIKEN cDNA 4930513N10 gene	-79	12.909
chr10	128211434	128212311	Spryd4	4633402N23Rik|AA114801	SPRY domain containing 4	-78	19.803
chr11	74830467	74831226	Mnt	Rox|bHLHd3	max binding protein	-78	24.039
chr15	102721748	102722766	Calcoco1	1810009B06Rik|Cocoa|Gcap11|mKIAA1536	calcium binding and coiled coil domain 1	-78	20.093
chr17	74338440	74339379	Spast	Spg4|mKIAA1083	spastin	-78	17.67
chr2	30415893	30416052	Ppp2r4	2610042B21Rik|C77440|N28142|PR53	protein phosphatase 2A activator, regulatory subunit B	-78	8
chr10	80701224	80702571	Mob3a	5330417K06Rik|A630029F06|AV218468|Mobkl2a	MOB kinase activator 3A	-77	27.67
chr15	76197427	76199146	Plec	AA591047|AU042537|EBS1|PCN|PLTN|Plec1	plectin	-77	29.413
chr15	99771979	99773206	Cers5	2310081H14Rik|AU045339|AW544927|Lass5|Trh4	ceramide synthase 5	-77	30.95
chr18	46740951	46742649	Ap3s1	-	adaptor-related protein complex 3, sigma 1 subunit	-77	18.426
chr4	44168022	44168700	Rnf38	1700065B19Rik|2610202O07Rik|AA673263|Oip1	ring finger protein 38	-77	17.86
chr4	107879170	107880188	Magoh	Mago-m|Mos2	mago homolog, exon junction complex core component	-77	29.936
chr8	94172033	94173051	Mt2	AA409533|MT-II|Mt-2	metallothionein 2	-77	22.487
chr11	4986479	4987018	Ap1b1	Adtb1|b2b1660Clo	adaptor protein complex AP-1, beta 1 subunit	-76	16.944
chr11	6625650	6626637	Tbrg4	2310042P22Rik|AA120735|AA408001|AI527316|Cpr2|R74877|Tb-12|mKIAA0948	transforming growth factor beta regulated gene 4	-76	12.483
chr13	119408409	119409767	Nnt	4930423F13Rik|AI323702|BB168308	nicotinamide nucleotide transhydrogenase	-76	20.157
chr15	76723418	76724425	C030006K11Rik	1110033I13Rik	RIKEN cDNA C030006K11 gene	-76	18.384
chr17	15704503	15705281	Chd1	4930525N21Rik|AI851787|AW555109	chromodomain helicase DNA binding protein 1	-76	22.525
chr17	56303684	56304791	Uhrf1	AL022808|ICBP90|Np95|RNF106	ubiquitin-like, containing PHD and RING finger domains, 1	-76	29.478
chr19	8897548	8898415	Ganab	AU042638|G2an|GluII|mKIAA0088	alpha glucosidase 2 alpha neutral subunit	-76	13.111
chr2	167537797	167538506	Snai1	AI194338|Sna|Sna1|Snail|Snail1	snail family zinc finger 1	-76	20.437
chr19	6046562	6047580	Syvn1	1200010C09Rik|AW211966|C85322|D530017H19Rik|Hrd1	synovial apoptosis inhibitor 1, synoviolin	-75	18.764
chr4	43492782	43493800	Ccdc107	-	coiled-coil domain containing 107	-75	26.637
chr4	120951447	120952106	Zfp69	Gm1029|Krab2|Zfp63	zinc finger protein 69	-75	26.121
chr5	113772344	113773131	Iscu	2310020H20Rik|AA407971|Nifu|Nifun	IscU iron-sulfur cluster scaffold homolog (E. coli)	-75	28.286
chr5	130255239	130255837	Sbds	4733401P19Rik|AI836084|CGI-97|SDS	Shwachman-Bodian-Diamond syndrome homolog (human)	-75	15.04
chr9	59750276	59751924	Myo9a	4732465J09Rik|C130068I12Rik|C230003M11	myosin IXa	-75	21.337
chr1	91494156	91495034	Traf3ip1	3930402D05Rik|AU041749|MIP-T3	TRAF3 interacting protein 1	-74	14.542
chr13	54693391	54694678	Rnf44	AI854545|mKIAA1100	ring finger protein 44	-74	33.92
chr16	8829763	8830290	1810013L24Rik	1110017P05Rik|3010002C02Rik|AA792997|AW124177|Gm19906|R74903	RIKEN cDNA 1810013L24 gene	-74	17.119
chr16	13818705	13819702	Ntan1	-	N-terminal Asn amidase	-74	15.646
chr19	5963602	5964960	Pola2	AI573378	polymerase (DNA directed), alpha 2	-74	18.913
chr2	180118954	180119632	Osbpl2	C130070J12Rik|ORP-2|Orp2|mKIAA0772	oxysterol binding protein-like 2	-74	16.14
chr4	108300591	108301738	Zyg11b	1110046I03Rik|2810482G21Rik|D4Mgi23|Gm431|mKIAA1730	zyg-ll family member B, cell cycle regulator	-74	16.466
chr5	137611035	137611922	Pcolce	Astt-2|Astt2|P14|PCPE-1	procollagen C-endopeptidase enhancer protein	-74	17.551
chr19	53944130	53945478	Shoc2	AU017287|Sur8|mKIAA0862	soc-2 (suppressor of clear) homolog (C. elegans)	-73	13.764
chr13	58157239	58157917	Idnk	5133401N09Rik	idnK gluconokinase homolog (E. coli)	-72	14.001
chr5	92137213	92138520	Uso1	115kDa|TAP|Vdp	USO1 vesicle docking factor	-72	26.193
chr6	52639864	52640882	Hibadh	6430402H10Rik|AI265272	3-hydroxyisobutyrate dehydrogenase	-72	12.057
chr9	22467920	22468938	Rp9	PAP-1|Rp9h	retinitis pigmentosa 9 (human)	-72	26.937
chr17	34849607	34850944	Skiv2l	4930534J06Rik|AW214248|Ddx13|SKI|Ski2w	superkiller viralicidic activity 2-like (S. cerevisiae)	-71	28.244
chr2	32961133	32962151	Rpl12	E430018F03	ribosomal protein L12	-71	14.682
chr4	119108350	119108999	Slc2a1	Glut-1|Glut1	solute carrier family 2 (facilitated glucose transporter), member 1	-71	20.492
chr4	119232450	119233239	P3h1	2410024C15Rik|Gros1|Lepre1	prolyl 3-hydroxylase 1	-71	23.266
chr9	77544580	77545267	Lrrc1	A430093J20Rik|AU016091|D030059I21|mKIAA4018	leucine rich repeat containing 1	-71	21.581
chr10	80291853	80292871	Rps15	rig	ribosomal protein S15	-70	15.673
chr16	87698546	87699224	Bach1	6230421P05Rik|AI323795	BTB and CNC homology 1	-70	13.844
chr4	130174569	130175177	Tinagl1	1110021J17Rik|AZ-1|AZ1|Arg1|Lcn7|TARP|Tinagl	tubulointerstitial nephritis antigen-like 1	-70	16.722
chr5	34369605	34370123	Fam193a	-	family with sequence similarity 193, member A	-70	15.141
chr7	27929162	27929840	1700049G17Rik	AV321011|BB026409	RIKEN cDNA 1700049G17 gene	-70	14.077
chr9	106476901	106477579	Rrp9	55kDa|D19435|D9Wsu10e|Rnu3ip2|U3-55k	RRP9, small subunit (SSU) processome component, homolog (yeast)	-70	15.507
chr10	78244033	78245391	Trappc10	B230307C21Rik|Gm870|Tmem1	trafficking protein particle complex 10	-69	17.979
chr11	62879038	62879805	Tvp23b	1810036I24Rik|Fam18b|Fam18b1	trans-golgi network vesicle protein 23B	-69	19.16
chr5	34636845	34637523	Mfsd10	0610009O03Rik|Tetran	major facilitator superfamily domain containing 10	-69	13.496
chr7	110220986	110222283	Swap70	70kDa|AV235546	SWA-70 protein	-69	21.825
chr11	51967310	51967817	Cdkn2aipnl	A430101B06Rik|AA409260|D11Ertd497e|MNCb-1520	CDKN2A interacting protein N-terminal like	-68	17.98
chr11	74770287	74771305	Mettl16	2610100D03Rik|2810013M15Rik|A830095F14Rik|AI846133|Mett10d	methyltransferase like 16	-68	26.798
chr2	91963123	91964141	Dgkz	E130307B02Rik|ENSMUSG00000075035|F730209L11Rik|mDGK[z]	diacylglycerol kinase zeta	-68	17.028
chr5	63968627	63969305	Rell1	AA536743	RELT-like 1	-68	24.013
chr8	69973813	69975091	Gatad2a	1110066C11Rik|BC031407|C80248	GATA zinc finger domain containing 2A	-68	20.067
chr12	87388159	87388687	Sptlc2	LCB2|LCB2a	serine palmitoyltransferase, long chain base subunit 2	-67	13.698
chr15	102073028	102074386	Eif4b	2310046H11Rik|AL024095|C85189|Eif4a2	eukaryotic translation initiation factor 4B	-67	17.357
chr7	43561860	43562748	Zfp658	-	zinc finger protein 658	-67	14.234
chr11	78301187	78301865	Spag5	AI874642|D11Bhm180e|Deepest|MAP126|Mastrin|S17	sperm associated antigen 5	-66	24.723
chr12	70937568	70938015	Actr10	Actr11|Arp11	ARP10 actin-related protein 10	-66	13.163
chr5	138994641	138995398	Pdgfa	-	platelet derived growth factor, alpha	-66	17.449
chr11	72606867	72607526	Ube2g1	2700059C12Rik|AI256795|AU014992|AW552068|D130023C12Rik	ubiquitin-conjugating enzyme E2G 1	-65	15.985
chr18	46597131	46598149	Eif1a	C76390|Ef1a|Eftu|Eif4c|eIF-1A|eIF-4C	eukaryotic translation initiation factor 1A	-65	19.581
chr17	72835962	72837320	Ypel5	2310076K21Rik|CGI-127	yippee-like 5 (Drosophila)	-64	19.232
chr19	5567502	5568520	Ap5b1	Gm962	adaptor-related protein complex 5, beta 1 subunit	-64	17.317
chr3	79567235	79568253	Fnip2	D630023B12Rik|mKIAA1450	folliculin interacting protein 2	-64	18.616
chr5	124862303	124862981	Zfp664	AW060232|D930038J03Rik|ZFOC1|Znf664	zinc finger protein 664	-64	14.632
chr7	29170162	29170491	Ggn	AI593290	gametogenetin	-64	10.455
chr8	70766424	70767031	Ifi30	GILT|IP30	interferon gamma inducible protein 30	-64	16.576
chr13	42051450	42052468	Hivep1	Cryabp1	human immunodeficiency virus type I enhancer binding protein 1	-63	16.547
chr19	8988857	8989586	Ahnak	DY6	AHNAK nucleoprotein (desmoyokin)	-63	20.329
chr5	123906704	123907722	Denr	1500003K04Rik	density-regulated protein	-63	24.065
chr7	30194673	30195550	Capns1	Capa-4|Capa4|Capn4|D7Ertd146e	calpain, small subunit 1	-63	12.765
chr7	120843164	120843911	Eef2k	C86191|eEF-2K	eukaryotic elongation factor-2 kinase	-63	12.297
chr8	70539314	70539911	Ell	Ell1|Men	elongation factor RNA polymerase II	-63	23.109
chr11	102296593	102296790	Atxn7l3	E030022H21Rik	ataxin 7-like 3	-62	17.51
chr18	80200343	80201021	Rbfa	1110032A13Rik|AI595940	ribosome binding factor A	-62	18.345
chr7	143548552	143549230	Nap1l4	2810410H14Rik|AI316776|D7Wsu30e|Nap2	nucleosome assembly protein 1-like 4	-62	13.648
chr16	32913715	32914364				-61	17.892
chr17	49427795	49428813	Mocs1	3110045D15Rik|AI043170|AW536397	molybdenum cofactor synthesis 1	-61	21.502
chr1	152386304	152387182	Tsen15	5730449L18Rik|AL023077|Sen15	tRNA splicing endonuclease 15 homolog (S. cerevisiae)	-60	14.339
chr15	58822979	58823997	Tmem65	2610029O13Rik|4930438D12Rik	transmembrane protein 65	-60	16.573
chr17	78882124	78883142	Eif2ak2	2310047A08Rik|4732414G15Rik|AI467567|AI747578|Pkr|Prkr|Tik	eukaryotic translation initiation factor 2-alpha kinase 2	-60	13.349
chr18	12941393	12942411	Osbpl1a	G430090F17Rik|Gm753|ORP-1|Osbpl1b	oxysterol binding protein-like 1A	-60	24.777
chr19	8929048	8929786	Rom1	M101156|Rgsc1156|Rom-1|Rosp1|Tspan23	rod outer segment membrane protein 1	-60	14.217
chr2	37442673	37443691	Zbtb26	A630026F21Rik	zinc finger and BTB domain containing 26	-60	15.229
chr3	84480086	84480913	Fhdc1	6330505N24Rik|Gm126	FH2 domain containing 1	-60	20.04
chr4	45408383	45409271	Slc25a51	9130208E07Rik|D130005A03Rik|Gm138|Mcart1	solute carrier family 25, member 51	-60	13.423
chr7	140941043	140942000	Athl1	5730511L01Rik|BC023151	ATH1, acid trehalase-like 1 (yeast)	-60	11.22
chr8	22166157	22166835	Nek3	-	NIMA (never in mitosis gene a)-related expressed kinase 3	-60	13.161
chr9	107551012	107551979	Rassf1	123F2|AA536941|AU044980|NORE2A|RDA32|REH3P21|Rassf1A|Rassf1B|Rassf1C	Ras association (RalGDS/AF-6) domain family member 1	-60	20.732
chr14	20388491	20389448	Dnajc9	5330419I01Rik|AU020082	DnaJ (Hsp40) homolog, subfamily C, member 9	-59	11.143
chr19	5637202	5637661	Rela	p65	v-rel reticuloendotheliosis viral oncogene homolog A (avian)	-59	15.696
chr2	121007881	121008819	Ccndbp1	AU022347|DIP1|GCIP|Maid|SECC-8|SSEC-8	cyclin D-type binding-protein 1	-59	18.088
chr4	129189058	129190416	Yars	AL024047|AU018965	tyrosyl-tRNA synthetase	-59	20.724
chr4	133479566	133480584	Fam46b	4732473B16Rik|AU045678|AU046069	family with sequence similarity 46, member B	-59	15.747
chr7	16309100	16309949	Bbc3	PUMA|PUMA/JFY1	BCL2 binding component 3	-59	17.659
chrX	7841314	7842232	Otud5	AA407879|AI553596|BB114028|DUBA|DXImx46e|Sfc7	OTU domain containing 5	-59	13.427
chr1	180725307	180726665	Acbd3	60kDa|8430407O11Rik|D1Ertd10e|GCP60|GOLPH1|Gocap1|Pap7	acyl-Coenzyme A binding domain containing 3	-58	28.152
chr16	17927939	17928617	Slc25a1	1300019P08Rik|2610100G11Rik|AI194714|Ctp|Dgsj|Slc20a3	solute carrier family 25 (mitochondrial carrier, citrate transporter), member 1	-58	16.325
chr18	37954708	37955386	Hdac3	AW537363	histone deacetylase 3	-58	15.144
chr19	43674431	43675449	Slc25a28	2210403D18Rik|Mfrn2|Mrs3/4	solute carrier family 25, member 28	-58	14.584
chr4	134535047	134535604	Mtfr1l	2410166I05Rik|AI480750|Fam54b	mitochondrial fission regulator 1-like	-57	20.898
chr7	16891261	16892198	Gng8	G(y)8	guanine nucleotide binding protein (G protein), gamma 8	-57	15.037
chr7	25788522	25789060	Axl	AI323647|Ark|Tyro7|Ufo	AXL receptor tyrosine kinase	-57	11.978
chr8	85299097	85300055	Orc6	6720420I10Rik|Orc6l	origin recognition complex, subunit 6	-57	17.39
chr4	32950589	32951177	Ankrd6	-	ankyrin repeat domain 6	-56	10.961
chr6	83136915	83137142	Rtkn	-	rhotekin	-56	11.873
chr11	23894902	23895750	Papolg	9630006B20Rik	poly(A) polymerase gamma	-55	18.277
chr11	97280313	97280951	Npepps	AAP-S|MP100|Psa|R74825|goku	aminopeptidase puromycin sensitive	-55	15.948
chr19	34289985	34291224	Fas	AI196731|APO1|APT1|CD95|TNFR6|Tnfrsf6|lpr	Fas (TNF receptor superfamily member 6)	-55	19.613
chr7	83884278	83884515	Mesdc1	AW061151	mesoderm development candidate 1	-55	14.58
chr19	5731173	5732400	Sssca1	1500016H19Rik|C184L	Sjogren's syndrome/scleroderma autoantigen 1 homolog (human)	-54	30.496
chr7	126759234	126759912	Mapk3	Erk-1|Erk1|Ert2|Esrk1|Mnk1|Mtap2k|Prkm3|p44|p44erk1|p44mapk	mitogen-activated protein kinase 3	-54	14.489
chr5	92083183	92084120	G3bp2	AA409541|E430034L04Rik|G3BP|mKIAA0660	GTPase activating protein (SH3 domain) binding protein 2	-53	21.123
chr7	80245840	80246807	Ttll13	1700111A04Rik|4921538O11|BC024578	tubulin tyrosine ligase-like family, member 13	-53	17.08
chr8	64946674	64947591	Tmem192	3110005G23Rik	transmembrane protein 192	-53	25.541
chr5	32785205	32786153	Pisd	9030221M09Rik	phosphatidylserine decarboxylase	-52	23.827
chr1	93803096	93804734	Ing5	1700001C14Rik|1700027H23Rik|1810018M11Rik|AI225768	inhibitor of growth family, member 5	-51	31.718
chr15	102135588	102136946	Spryd3	BC008150	SPRY domain containing 3	-51	19.004
chr12	21111343	21112070	Asap2	6530401G17Rik|Ddef2|Gm1523|Gm592|PAG3|PAP	ArfGAP with SH3 domain, ankyrin repeat and PH domain 2	-50	16.368
chr5	110285880	110286558	Pxmp2	22kDa|PMP22	peroxisomal membrane protein 2	-50	16.306
chr7	44848921	44849339	Tbc1d17	BC017607	TBC1 domain family, member 17	-50	18.709
chr11	62248427	62249445	Adora2b	A2BAR|A2BR|A2b|AA2BR|AI480866|AI605384	adenosine A2b receptor	-49	37.302
chr13	49420696	49421653	Ippk	1810043M15Rik|InsP6	inositol 1,3,4,5,6-pentakisphosphate 2-kinase	-49	14.147
chr4	19569815	19570493	Cpne3	5430428M23Rik|5730450C07Rik|C85108|CPN3	copine III	-49	12.882
chr10	7390796	7391755	Cdk6	AI504062|Crk2	cyclin-dependent kinase 6	-49	20.775
chr5	3343336	3344354	Cdk6	AI504062|Crk2	cyclin-dependent kinase 6	-49	20.775
chr1	59481676	59482524	Fzd7	Fz7	frizzled homolog 7 (Drosophila)	-48	14.751
chr11	121451413	121452390	Tbcd	2310057L06Rik|A030005L14Rik|mKIAA0988	tubulin-specific chaperone d	-48	17.289
chr19	5447142	5448160	Fosl1	AW538199|Fra1|fra-1	fos-like antigen 1	-48	28.936
chr3	88141695	88142954				-48	23.325
chr5	8422256	8423274	Dbf4	AA545217|Ask	DBF4 homolog (S. cerevisiae)	-48	23.733
chr5	139380281	139380958	Gpr146	BC003323|PGR8	G protein-coupled receptor 146	-48	18.093
chr6	35177230	35177908	Nup205	3830404O05Rik|AV248391|mKIAA0225	nucleoporin 205	-48	18.24
chr6	83506384	83507652	Dguok	dGK|dGK1|dGK2|dGK3	deoxyguanosine kinase	-48	18.332
chr8	106935094	106936311	Sntb2	Snt2	syntrophin, basic 2	-48	28.461
chr9	44767788	44767925	Arcn1	4632432M07Rik|nur17	archain 1	-48	20.341
chr11	121203852	121205540	Ogfod3	1110031I02Rik	2-oxoglutarate and iron-dependent oxygenase domain containing 3	-47	23.33
chr17	24250993	24251920	Ccnf	CycF|Fbxo1	cyclin F	-47	22.023
chr9	119894544	119895153	Wdr48	8430408H12Rik|Uaf1|mKIAA1449	WD repeat domain 48	-47	20.377
chr2	165992138	165993045	Ncoa3	2010305B15Rik|AW321064|Actr|Aib1|KAT13B|Rac3|Src3|Tram-1|Tram1|bHLHe42|p/Cip|pCip	nuclear receptor coactivator 3	-46	27.93
chr5	130024039	130024717	Asl	2510006M18Rik	argininosuccinate lyase	-46	14.003
chr8	83698717	83699735	Pkn1	DBK|F730027O18Rik|PAK1|PRK1|Pkn|Prkcl1|Stk3	protein kinase N1	-46	13.391
chr10	128909313	128910331	Cd63	C75951|ME491|Tspan30	CD63 antigen	-45	16.214
chr16	90220054	90221341	Sod1	B430204E11Rik|Cu/Zn-SOD|CuZnSOD|Ipo-1|Ipo1|SODC|Sod-1	superoxide dismutase 1, soluble	-45	16.185
chr9	108566879	108567897	Ndufaf3	4733401H18Rik	NADH dehydrogenase (ubiquinone) 1 alpha subcomplex, assembly factor 3	-45	18.701
chrX	85573723	85574232	Tab3	4921526G09Rik|Map3k7ip3|mKIAA4135	TGF-beta activated kinase 1/MAP3K7 binding protein 3	-45	11.824
chr12	80790005	80790972	Susd6	4933426M11Rik|mKIAA0247	sushi domain containing 6	-44	15.043
chr3	27710009	27710958	Fndc3b	1600019O04Rik|AW550168|Fad104|mKIAA4164	fibronectin type III domain containing 3B	-44	18.747
chr4	122835819	122836548	Ppt1	9530043G02Rik|AA960502|C77813|CLN1|D4Ertd184e|INCL|PPT	palmitoyl-protein thioesterase 1	-44	31.726
chr8	85432377	85433395	4921524J17Rik	-	RIKEN cDNA 4921524J17 gene	-44	18.339
chr11	116306393	116307170	Exoc7	Exo70|sec70	exocyst complex component 7	-43	18.999
chr11	69846067	69847085	Plscr3	2210403O21Rik|2610037N06Rik|ESTM3|X83310	phospholipid scramblase 3	-42	16.034
chr3	121171399	121172077	Rwdd3	2510027J23Rik|3110037C01Rik|AI035684|AI662458|Rsume|X2CR1	RWD domain containing 3	-42	17.797
chr4	11321755	11322593	Dpy19l4	Gm1023|Narg3	dpy-19-like 4 (C. elegans)	-42	15.458
chr4	43381602	43382280	Rusc2	AI840675|mKIAA0375	RUN and SH3 domain containing 2	-42	18.392
chr7	65692772	65693980	Tm2d3	1110025I09Rik|5930422O05Rik|Blp2	TM2 domain containing 3	-42	20.036
chr10	60002645	60003663	Anapc16	2310005G07Rik|APC16|D10Ertd641e	anaphase promoting complex subunit 16	-41	24.77
chr17	34027448	34028746	H2-Ke6	D17H6S112E|H-2Ke6|Hsd17b8|Ke-6|Ke6|Ring2	H2-K region expressed gene 6	-41	26.085
chr7	45714740	45715758	Sphk2	C76851	sphingosine kinase 2	-41	15.473
chr10	61714885	61715563	Aifm2	5430437E11Rik|Amid|D730001I10Rik|PRG3	apoptosis-inducing factor, mitochondrion-associated 2	-40	17.378
chr17	46383093	46384361	Zfp318	2610034E08Rik|D530032D06Rik|TZF|Znf318	zinc finger protein 318	-40	22.677
chr4	62519441	62520459	Alad	ALADH|Lv	aminolevulinate, delta-, dehydratase	-40	48.675
chr6	87811481	87812159	Rab43	1810048P08Rik|2500004H21Rik|AW490415	RAB43, member RAS oncogene family	-40	15.567
chr8	54529565	54530513	Spcs3	1810011E08Rik	signal peptidase complex subunit 3 homolog (S. cerevisiae)	-40	20.512
chr8	70672853	70673531	Lsm4	-	LSM4 homolog, U6 small nuclear RNA associated (S. cerevisiae)	-40	13.295
chr8	105758304	105758992	Gfod2	5730466C23Rik	glucose-fructose oxidoreductase domain containing 2	-40	22.068
chr9	20976340	20977328	S1pr2	1100001A16Rik|Edg5|Gpcr13|H218|LPb2|S1P2	sphingosine-1-phosphate receptor 2	-40	13.37
chr14	87140655	87141653	Diaph3	4930417P13Rik|Dia2|Diap3|Drf3|mDia2|mKIAA4117|p134MDia2	diaphanous related formin 3	-39	15.522
chr15	76538107	76539465	Fbxl6	AU021795|Fbl6	F-box and leucine-rich repeat protein 6	-39	31.63
chr9	123529525	123530162	Sacm1l	SAC1|Sac1p|mKIAA0851	SAC1 (suppressor of actin mutations 1, homolog)-like (S. cerevisiae)	-39	17.599
chr1	87326691	87327230	Gigyf2	2610016F01Rik|A830080H02Rik|AI852361|AW259676|BC006835|Tnrc15|mKIAA0642	GRB10 interacting GYF protein 2	-38	17.778
chr17	35979069	35980767	Gnl1	Gna-rs1|Gnal1	guanine nucleotide binding protein-like 1	-38	24.832
chr17	66101259	66101937	Ndufv2	2900010C23Rik	NADH dehydrogenase (ubiquinone) flavoprotein 2	-38	13.308
chr7	80900969	80901647	Wdr73	1200011I23Rik|2410008B13Rik|AI848574|C85352	WD repeat domain 73	-38	18.596
chr9	66975209	66975836	Lactb	LACT-1|Lact1|Mrpl56	lactamase, beta	-38	18.162
chr11	6475870	6476357	Purb	2310015K15Rik|AA114818|Cager-2|D11Bwg0414e	purine rich element binding protein B	-37	14.529
chr13	36117138	36118075	Fars2	Fars1|pheRS	phenylalanine-tRNA synthetase 2 (mitochondrial)	-37	15.854
chr15	100422668	100423646	Gm5475	EG432982	predicted gene 5475	-37	15.444
chr8	122475652	122476551	Rnf166	1110031E24Rik|AW555115|Zfp313l	ring finger protein 166	-37	21.5
chr8	123332112	123333241	Spire2	BC026502|Spir-2|Spir2	spire homolog 2 (Drosophila)	-37	29.469
chr9	64340956	64341634	Dis3l	AV340375	DIS3 mitotic control homolog (S. cerevisiae)-like	-37	15.194
chr1	177796207	177796885	Adss	AI314886|AS|Adss2	adenylosuccinate synthetase, non muscle	-36	24.638
chr13	81710865	81711234	Polr3g	2310047G20Rik|AV275904|RPC32|RPC7	polymerase (RNA) III (DNA directed) polypeptide G	-36	19.378
chr15	78405387	78406405	Tst	Rhodanese	thiosulfate sulfurtransferase, mitochondrial	-36	23.333
chr18	70567773	70568741				-36	12.141
chr19	7341218	7342576	Mark2	EMK-1|Emk|Par-1|Par-1b	MAP/microtubule affinity regulating kinase 2	-36	22.059
chr5	112325790	112326877	Tfip11	2810002G02Rik|AF097181|AW046167|Srr1|TIP33|Tip39	tuftelin interacting protein 11	-36	35.5
chr5	114380203	114380881	Kctd10	AW536343|C87062|mBACURD3	potassium channel tetramerisation domain containing 10	-36	17.015
chr11	78535787	78536805	Tnfaip1	Edp-1|Edp1|Tnfip1	tumor necrosis factor, alpha-induced protein 1 (endothelial)	-35	21.535
chr13	92844309	92845197	Mtx3	4930470O13Rik|AA409304|AI853833|AU067765|EG624619|Gm1194|Gm6514	metaxin 3	-35	16.519
chr18	67774333	67775351	Seh1l	2610007A16Rik|AW540070|SEC13L|SEH1A|SEH1B|Seh1	SEH1-like (S. cerevisiae	-35	15.372
chr3	96161457	96162415	Mtmr11	AI035306|BC051083|Cra	myotubularin related protein 11	-35	13.458
chr8	94875844	94876851	Dok4	-	docking protein 4	-35	21.305
chr10	62920066	62921133	Slc25a16	3110021G18Rik|GDA|GDC|HGT.1|ML7	solute carrier family 25 (mitochondrial carrier, Graves disease autoantigen), member 16	-34	14.562
chr14	30625934	30626551	Prkcd	AI385711|D14Ertd420e|PKC[d]|PKCdelta|Pkcd	protein kinase C, delta	-34	16.421
chr16	56075091	56075650	Senp7	2410152H17Rik|2810413I22Rik|2900036C23Rik|6030449K19Rik|AI790676	SUMO1/sentrin specific peptidase 7	-34	15.589
chr4	127060658	127061676	Zmym1	5830412B09Rik|AW209050	zinc finger, MYM domain containing 1	-34	24.321
chr7	18910100	18910778	Ccdc61	C530028I08Rik|Gm159	coiled-coil domain containing 61	-34	18.037
chr8	70659274	70660271	Pgpep1	2810003H13Rik|Gm19458|PAP-I|PGP|PGP-I|PGPI|Pcp	pyroglutamyl-peptidase I	-34	21.485
chr15	77153507	77154185	Rbfox2	Fbm2|Fxh|Hrnbp2|Rbm9	RNA binding protein, fox-1 homolog (C. elegans) 2	-33	16.149
chr6	88084161	88084720	Rpn1	AU018702|D6Wsu137e|Rpn-1	ribophorin I	-33	15.786
chr7	45052731	45053098	Prr12	6720469B10|BC058674	proline rich 12	-33	12.984
chr3	130709048	130709905	Ostc	2310008M10Rik|5730557H03Rik	oligosaccharyltransferase complex subunit	-32	18.351
chr11	32454923	32455760	Ubtd2	4930571L24|9630054F20Rik|AI645720	ubiquitin domain containing 2	-31	24.358
chr12	84361174	84362532	Fam161b	9330169D17|9830169C18Rik	family with sequence similarity 161, member B	-31	22.508
chr12	105684893	105685750	Gskip	4933433P14Rik	GSK3B interacting protein	-31	15.164
chr14	63122113	63122750	Ctsb	CB	cathepsin B	-31	10.006
chr5	144254736	144255653	Bri3	I3	brain protein I3	-31	14.145
chr6	125191114	125192121	Ncapd2	2810406C15Rik|2810465G24Rik|CAP-D2|CNAP1|mKIAA0159	non-SMC condensin I complex, subunit D2	-31	13.838
chr7	24903842	24904790	Arhgef1	Lbcl2|Lsc	Rho guanine nucleotide exchange factor (GEF) 1	-31	14.021
chr7	80232529	80233197	Gdpgp1	D330012F22Rik	GDP-D-glucose phosphorylase 1	-31	14.311
chr7	80993180	80994127	Zfp592	8430405N24|A730014M16Rik|Znf592|mKIAA0211	zinc finger protein 592	-31	11.621
chrX	48462655	48463673	Elf4	AV314029|BC042423|ENSMUSG00000053512|Gm9907|Mef	E74-like factor 4 (ets domain transcription factor)	-31	11.882
chr10	61383045	61384063	Pald1	MMPAL|Pald|mKIAA1274	phosphatase domain containing, paladin 1	-30	17.423
chr11	70000088	70001105	Dvl2	-	dishevelled 2, dsh homolog (Drosophila)	-30	25.04
chr17	27856004	27856951	Uhrf1bp1	1110020K19Rik|AA408674|F830021D11Rik|mKIAA4127	UHRF1 (ICBP90) binding protein 1	-30	15.611
chr18	67724013	67725291	Ptpn2	AI325124|Ptpt|TC-PTP	protein tyrosine phosphatase, non-receptor type 2	-30	22.46
chr3	116807518	116808876	Agl	1110061O17Rik|9430004C13Rik|9630046L06Rik|AI850929|C77197	amylo-1,6-glucosidase, 4-alpha-glucanotransferase	-30	28.179
chr5	143621974	143622861	Cyth3	AI648983|ARNO3|CLM3|Grp1|Pscd3	cytohesin 3	-30	17.162
chr8	111521629	111522647	Wdr59	5430401O09Rik|Cdw12	WD repeat domain 59	-30	27.213
chr9	44305198	44306205	Hinfp	AA589481|HiNF-P|Mizf	histone H4 transcription factor	-30	24.843
chr1	135146471	135147140	Arl8a	1110033P22Rik|Arl10b|gie2	ADP-ribosylation factor-like 8A	-29	15.896
chr15	80263827	80264845	Rps19bp1	2510038A11Rik|AI604923|S19BP	ribosomal protein S19 binding protein 1	-29	32.232
chr5	36988673	36989351	Wfs1	AI481085|wolframin	Wolfram syndrome 1 homolog (human)	-29	12.473
chr1	75142692	75143569				-28	22.256
chr11	4217740	4218707	Gatsl3	2410008K03Rik	GATS protein-like 3	-28	19.307
chr13	108158315	108158993	Ndufaf2	1810058I14Rik|C86051|Ndufa12l|mimitin	NADH dehydrogenase (ubiquinone) 1 alpha subcomplex, assembly factor 2	-28	19.135
chr17	46711002	46711869	Pex6	AI132582|D130055I09Rik|mKIAA4177	peroxisomal biogenesis factor 6	-28	20.067
chr3	89913016	89913433	Il6ra	CD126|IL-6R|IL-6R-alpha|IL-6RA|Il6r	interleukin 6 receptor, alpha	-28	17.316
chr4	40702451	40703439	Aptx	2410016G21Rik|AA388047|FHA-HIT	aprataxin	-28	12.017
chr5	107597160	107598178	Rpap2	AW060207	RNA polymerase II associated protein 2	-28	16.952
chr5	114774604	114775621	Ankrd13a	1100001D10Rik|ANKRD13|AU046136	ankyrin repeat domain 13a	-28	19.49
chr7	127421554	127422572	Zfp688	2810407K09Rik|AI326029	zinc finger protein 688	-28	19.359
chr1	40790176	40791194	Mfsd9	4931419K03Rik	major facilitator superfamily domain containing 9	-27	25.079
chr19	5365882	5366900	Banf1	Baf|Bcrp1|L2bp1/Baf	barrier to autointegration factor 1	-27	17.821
chr19	8756338	8757655				-27	19.53
chr10	128082773	128083791	Atp5b	-	ATP synthase, H+ transporting mitochondrial F1 complex, beta subunit	-26	14.173
chr14	99045939	99046386	Mzt1	2410129H14Rik|AI120158|Mozart1	mitotic spindle organizing protein 1	-26	17.812
chr15	79402267	79403625	Tmem184b	2610507A11|4732495E13Rik	transmembrane protein 184b	-26	28.88
chr18	52465164	52466171	Srfbp1	2810036K01Rik|p49/STRAP	serum response factor binding protein 1	-26	16.964
chr19	34640525	34641203	Ifit1	ISG56|Ifi56|P56	interferon-induced protein with tetratricopeptide repeats 1	-26	13.155
chr3	87768566	87769393	Pear1	3110045G13Rik|Jedi-1|Megf12	platelet endothelial aggregation receptor 1	-26	14.447
chr12	40445740	40446317	Dock4	5330406C03|6330411N01Rik|AF263288|C030023J22|mKIAA0716	dedicator of cytokinesis 4	-25	14.723
chr4	101419170	101420188	Ak4	AK 4|Ak-3|Ak-4|Ak3|Ak3l1|D4Ertd274e	adenylate kinase 4	-25	20.365
chr9	35267372	35268289	Fam118b	2310022O21Rik|2700018L24Rik|C030004A17Rik|Ppp4r1l	family with sequence similarity 118, member B	-25	16.033
chr11	97449752	97450521	Arhgap23	A330041B18Rik	Rho GTPase activating protein 23	-24	27.455
chr13	85289172	85289850	Rasa1	Gap|RasGAP|Rasa	RAS p21 protein activator 1	-24	26.458
chr2	130839661	130840679	4930402H24Rik	2810487F15Rik|AI413763|C78926	RIKEN cDNA 4930402H24 gene	-24	18.171
chr4	59625679	59626697	E130308A19Rik	-	RIKEN cDNA E130308A19 gene	-24	20.466
chr11	60726998	60727576				-23	18.584
chr11	78261407	78262056	2610507B11Rik	AU022687|D11Bhm178e|D11Bhm179e|E1|Kiaa0100|mKIAA0100	RIKEN cDNA 2610507B11 gene	-23	12.646
chr11	121354132	121354810	Wdr45b	0610008N23Rik|AA408735|D16Bwg0193e|WIPI-3|Wdr45l	WD repeat domain 45B	-23	16.604
chr6	30509363	30510250				-23	13.264
chr6	39810626	39811293	Mrps33	AI841153|CGI-139|Gdap3|MRP-S33|PTD003	mitochondrial ribosomal protein S33	-23	22.193
chr6	124662743	124663421	Lpcat3	C3f|Grcc3f|Lpcat|Lpeat|Lplat5|Lpsat|Mboat5|Moact5|Oact5|PTG	lysophosphatidylcholine acyltransferase 3	-23	15.158
chr7	28378843	28379660	Zfp36	Gos24|Nup475|TIS11D|TISII|Tis11|Ttp|Zfp-36	zinc finger protein 36	-23	18.96
chr4	155760662	155761680	Atad3aos	2610204G22Rik	ATPase family, AAA domain containing 3A, opposite strand	-22	36.601
chr5	138263595	138264452	6330418K02Rik	-	RIKEN cDNA 6330418K02 gene	-22	12.262
chr7	111028421	111029439	Ctr9	AA409336|Sh2bp1|Tsbp|Tsp|mKIAA0155	Ctr9, Paf1/RNA polymerase II complex component, homolog (S. cerevisiae)	-22	22.81
chr9	106685661	106686289	Tex264	TEG-264	testis expressed gene 264	-22	15.48
chr18	36515488	36516166	Hbegf	AW047313|Dtr|Dts|Hegfl	heparin-binding EGF-like growth factor	-21	18.524
chr5	123014545	123015563	Orai1	D730049H07Rik|Tmem142a|orai-1	ORAI calcium release-activated calcium modulator 1	-21	19.91
chr5	124628753	124629310	Atp6v0a2	8430408C20Rik|AI385560|ATP6a2|AW489264|Atp6n1d|Atp6n2|C76904|ISF|J6B7|SHIF|Stv1|TJ6M|TJ6s|Tj6|V-ATPase 116 kDa|V-ATPase a2	ATPase, H+ transporting, lysosomal V0 subunit A2	-21	26.24
chr6	87671741	87672639	Aplf	2010301N04Rik|AI452191	aprataxin and PNKP like factor	-21	17.334
chr2	93462184	93462861	Cd82	AA682076|AL023070|C33|IA4|Kai1|Tspan27	CD82 antigen	-20	13.177
chr1	156718256	156719603	Fam20b	C530043G21Rik|mKIAA0475	family with sequence similarity 20, member B	-19	19.242
chr10	61147266	61148103	Sgpl1	AI428538|D10Xrf456|S1PL|Spl	sphingosine phosphate lyase 1	-19	21.401
chr11	72207027	72208045	Txndc17	4831443O22Rik|D11Ertd672e|TRP14|Txnl5	thioredoxin domain containing 17	-19	24.045
chr11	86757358	86757665	Cltc	3110065L21Rik|CHC|R74732	clathrin, heavy polypeptide (Hc)	-19	16.529
chr12	21286052	21286461	Itgb1bp1	AI449260|AU019480|Icap1	integrin beta 1 binding protein 1	-19	14.098
chr2	26910153	26911171	Med22	AW212655|AW558812|Surf-5|Surf5	mediator complex subunit 22	-19	16.415
chr10	80602434	80603291	Adat3	A430024H01Rik	adenosine deaminase, tRNA-specific 3	-18	15.477
chr15	81190327	81191345	4930483J18Rik	-	RIKEN cDNA 4930483J18 gene	-18	25.921
chr16	55974142	55975129	Zbtb11os1	2310061J03Rik	zinc finger and BTB domain containing 11, opposite strand 1	-18	20.268
chr17	63500140	63501058	Fbxl17	6330576B01Rik|AI452053|BB073797|C130023C01Rik|Fbx13|Fbxo13	F-box and leucine-rich repeat protein 17	-18	17.982
chr19	6921318	6922336	Esrra	ERRalpha|Err1|Estrra|Nr3b1	estrogen related receptor, alpha	-18	17.833
chr3	90051815	90053173	Ubap2l	3110083O19Rik|4932431F02Rik|A430103N23Rik|C77168|Nice-4|mKIAA0144	ubiquitin-associated protein 2-like	-18	15.676
chr10	86704783	86706141	Hsp90b1	ERp99|GRP94|TA-3|Targ2|Tra-1|Tra1|endoplasmin|gp96	heat shock protein 90, beta (Grp94), member 1	-17	18.073
chr17	24960142	24961140	Hn1l	2810430B18Rik|AL022629|C16orf34|D17Ertd441e	hematological and neurological expressed 1-like	-17	21.54
chr17	47610831	47612189	Bysl	Bys|Enp1	bystin-like	-17	21.342
chr19	46304331	46305110	Nfkb2	NF-kappaB2|lyt|p49|p49/p100|p50B|p52	nuclear factor of kappa light polypeptide gene enhancer in B cells 2, p49/p100	-17	14.705
chr5	145113646	145114833	Arpc1b	41kDa|AA408064|AA408534|AA571392|AF007010|AW208418|L72|SOP2Hs|p41-ARC	actin related protein 2/3 complex, subunit 1B	-17	27.924
chr1	51478077	51478755				-16	17.591
chr1	164248567	164249495	Slc19a2	AV276020|AW322295|DDA1|THTR1|TRMA	solute carrier family 19 (thiamine transporter), member 2	-16	16.217
chr1	185329134	185329702	Iars2	2010002H18Rik|C79125	isoleucine-tRNA synthetase 2, mitochondrial	-16	12.754
chr11	77493347	77493446	Git1	Cat-1|p95Cat	G protein-coupled receptor kinase-interactor 1	-16	4.1
NT_187027.1	433574	434114	H2-DMa	H-2Ma|H2-Ma	histocompatibility 2, class II, locus DMa	-16	22.917
chr17	46202501	46203179	Xpo5	2410004H11Rik|2700038C24Rik|AI648907|AW549301|Exp5|RanBp21|mKIAA1291	exportin 5	-16	12.773
chr2	164785497	164786515	Snx21	5730407K14Rik|AI481716	sorting nexin family member 21	-16	20.221
chr4	86669662	86670489	Plin2	AA407157|ADPH|Adfp|Adrp	perilipin 2	-16	20.797
chr4	149737333	149738240	Tmem201	AV028368|D4Ertd429e|Net5|Samp1	transmembrane protein 201	-16	18.292
chr11	119490932	119492280	Endov	A730011L01Rik	endonuclease V	-15	26.468
chr12	65075108	65076075	Fancm	AI427100|C730036B14Rik|D12Ertd364e	Fanconi anemia, complementation group M	-15	12.97
chr15	35155313	35156331	Stk3	0610042I06Rik|MST|Mst2|Mst3|Ste20|mess1	serine/threonine kinase 3	-15	19.546
chr15	76195047	76196405	Plec	AA591047|AU042537|EBS1|PCN|PLTN|Plec1	plectin	-15	26.15
chr2	173021454	173022321	Rbm38	Rnpc1|Seb4|Seb4l	RNA binding motif protein 38	-15	22.51
chr3	41082553	41083571	Pgrmc2	4631434O19Rik|5730409G06Rik|DG6|PMBP	progesterone receptor membrane component 2	-15	19.795
chr4	155563122	155564480	Nadk	4432404C02Rik|BC004012	NAD kinase	-15	15.079
chr7	113513481	113514159	Far1	2600011M19Rik|2900034E22Rik|3732409C05Rik|AI850429|Mlstd2	fatty acyl CoA reductase 1	-15	15.44
chr9	83146284	83146962	Hmgn3	1110002A15Rik|6330514M13Rik|BB071015|TRIP7	high mobility group nucleosomal binding domain 3	-15	13.345
chr11	6291090	6292077	Ogdh	2210403E04Rik|2210412K19Rik|AA409584|d1401|mKIAA4192	oxoglutarate (alpha-ketoglutarate) dehydrogenase (lipoamide)	-14	14.803
chr12	69167977	69169625	Lrr1	2410005L11Rik|AU021780|LRR-1|Ppil5	leucine rich repeat protein 1	-14	33.346
chr15	82015847	82016865	Xrcc6	70kDa|G22p1|Ku70	X-ray repair complementing defective repair in Chinese hamster cells 6	-14	37.601
chr15	82146747	82147765	Srebf2	AI608257|SREBP-2|SREBP2|SREBP2gc|bHLHd2|lop13|nuc	sterol regulatory element binding factor 2	-14	31.3
NT_187027.1	158181	158859	Cd320	425O18-1|8D6|D17Ertd716e|NG29|TCblR|VLDL	CD320 antigen	-14	18.022
chr4	11965856	11967073	Pdp1	Gm1024|Ppm2c	pyruvate dehyrogenase phosphatase catalytic subunit 1	-14	14.419
chr5	125475181	125476539	Aacs	2210408B16Rik|SUR5	acetoacetyl-CoA synthetase	-14	32.614
chr6	113045805	113046823	Thumpd3	AW556087|Gt(ROSA)26asSor|Gtrosa26as	THUMP domain containing 3	-14	19.29
chr7	141168442	141169460	Rnh1	AW546468|C80305|RNH	ribonuclease/angiogenin inhibitor 1	-14	31.154
chrX	20662424	20663341	Uba1	A1S9|Sbx|Ube-1|Ube1x	ubiquitin-like modifier activating enzyme 1	-14	14.479
chr11	88999052	88999730	Trim25	AA960166|AL022677|EFP|Zfp147	tripartite motif-containing 25	-13	17.088
chr11	98438513	98439490	Mien1	1810046J19Rik|AI463380|Rdx12	migration and invasion enhancer 1	-13	18.242
chr14	20393230	20393908	Mrps16	1500011E11Rik|Mprs16	mitochondrial ribosomal protein S16	-13	15.18
chr17	46160681	46161359	Gtpbp2	nmf205	GTP binding protein 2	-13	16.353
chr2	173658944	173660161	Ppp4r1l-ps	1700007P14Rik|5830403E09Rik|C030010B13Rik|Ppp4r1l	protein phosphatase 4, regulatory subunit 1-like, pseudogene	-13	17.214
chr5	139735728	139736966	Micall2	A930021H16Rik|JRAB|MICAL-L2|mFLJ00139	MICAL-like 2	-13	37.592
chr7	25658642	25659640	Exosc5	D7Wsu180e	exosome component 5	-13	18.171
chr8	104340073	104341091	Cmtm3	9430096L06Rik|AI413895|BNAS2|Cklfsf3	CKLF-like MARVEL transmembrane domain containing 3	-13	14.932
chr13	45001630	45002588	Dtnbp1	5430437B18Rik|AW048963|Bloc1s8|dysbindin|sdy	dystrobrevin binding protein 1	-12	12.647
chr8	13889705	13890863	Coprs	1700029I03Rik|2410022L05Rik|AA409325|AI256813|C85432|Copr5	coordinator of PRMT5, differentiation stimulator	-12	25.302
chr10	80115393	80116192				-11	26.613
chr11	97041072	97042080	Mrpl10	0610040E02Rik|C78440|MRP-L8|Rpml8	mitochondrial ribosomal protein L10	-11	18.43
chr15	8168587	8169605	2410089E03Rik	4732468D17Rik|Hug|Jbts17|b2b012Clo	RIKEN cDNA 2410089E03 gene	-11	16.304
chr17	27556214	27557071	Hmga1-rs1	ENSMUSG00000041059|Hmgi-rs1	high mobility group AT-hook I, related sequence 1	-11	15.994
chr17	45555141	45556239	Nfkbie	I-kappa-B-epsilon|IKBE|IkB-E|NF-kappa-BIE|ikB-epsilon	nuclear factor of kappa light polypeptide gene enhancer in B cells inhibitor, epsilon	-11	23.807
chr4	118620110	118621468	Ebna1bp2	1810014B19Rik|AA537058|B830003A16Rik|C81321|Ebp2|Nobp|p40	EBNA1 binding protein 2	-11	24.459
chr9	15305900	15306507	Taf1d	2810003M17Rik|4930553M18Rik|5930426I11Rik|Josd3|TAF(I)41|TAFI41	TATA box binding protein (Tbp)-associated factor, RNA polymerase I, D	-11	16.809
chr2	30133353	30134371	Tbc1d13	2600014A06Rik|BC025586	TBC1 domain family, member 13	-10	15.368
chr2	160730822	160731779	Plcg1	AI894140|Cded|Plc-1|Plc-gamma1|Plcg-1	phospholipase C, gamma 1	-10	13.843
chr1	39900396	39901414	Map4k4	9430080K19Rik|AU043147|AU045934|AW046177|HGK|Nik	mitogen-activated protein kinase kinase kinase kinase 4	-9	12.505
chr11	94321412	94322430	Luc7l3	3300001P08Rik|Luc7a	LUC7-like 3 (S. cerevisiae)	-9	20.022
chr4	31963610	31964587	Map3k7	B430101B05|C87327|Tak1	mitogen-activated protein kinase kinase kinase 7	-9	12.724
chr10	7211760	7212728	Cnksr3	6820402C05|BC024086|Magi1	Cnksr family member 3	-8	18.388
chr16	4679255	4680202	Coro7	0610011B16Rik|AW048373|AW556392	coronin 7	-8	12.821
chr6	54594665	54595542	Plekha8	6330400G01|AA517676|BC052360|Fapp-2|Fapp2	pleckstrin homology domain containing, family A (phosphoinositide binding specific) member 8	-8	12.017
chr5	140505039	140506166	Chst12	AI595374|C4S-2|C4ST2	carbohydrate sulfotransferase 12	-7	24.812
chr6	113623546	113624483	Vhl	Vhlh	von Hippel-Lindau tumor suppressor	-7	17.517
chr7	122066554	122067633	Ears2	3230401I01Rik|mKIAA1970	glutamyl-tRNA synthetase 2 (mitochondrial)(putative)	-7	18.231
chr8	83608468	83608615				-7	10.446
chr9	95857810	95857969	1700065D16Rik	-	RIKEN cDNA 1700065D16 gene	-7	10.812
chr10	60752345	60753233	Slc29a3	4933435C21Rik|AW987637|Ent3	solute carrier family 29 (nucleoside transporters), member 3	-6	11.963
chr11	59202027	59202935				-6	12.087
chr14	64652072	64652980	Kif13b	5330429L19Rik|6030414C01|AI429803|C130021D12Rik|GAKIN	kinesin family member 13B	-6	10.58
chr4	109201770	109202788	Osbpl9	2600011I06Rik|AU015843|Orp-9	oxysterol binding protein-like 9	-6	21.59
chr6	86365209	86366146	Fam136a	2010309E21Rik|AW124904|Hyccin	family with sequence similarity 136, member A	-6	14.806
chr9	48984741	48986018	Usp28	9830148O20Rik|AU022237|mKIAA1515	ubiquitin specific peptidase 28	-6	22.34
chr9	104262278	104263595	Dnajc13	D030002L11Rik|Gm1124|RME-8|Rme8|mKIAA0678	DnaJ (Hsp40) homolog, subfamily C, member 13	-6	20.831
chr11	52360519	52361197	Vdac1	AL033343|Vdac5|mVDAC1|mVDAC5	voltage-dependent anion channel 1	-5	13.135
chr11	52396219	52396628	9530068E07Rik	C85061|Kct2	RIKEN cDNA 9530068E07 gene	-5	12.561
chr11	69098747	69099156	Per1	Per|m-rigui|mPer1	period circadian clock 1	-5	20.707
chr11	76243288	76244175	Rnmtl1	4833420N02Rik|AI255153|HC90	RNA methyltransferase like 1	-5	16.983
chr11	76398728	76399565	Nxn	l11Jus13	nucleoredoxin	-5	27.257
chr11	116198372	116199730	Acox1	AOX|Acox|D130055E20Rik|Paox	acyl-Coenzyme A oxidase 1, palmitoyl	-5	21.975
chr15	81960427	81961445	Pmm1	C77612	phosphomannomutase 1	-5	18.457
chr16	18347839	18348517	Arvcf	-	armadillo repeat gene deleted in velo-cardio-facial syndrome	-5	12.773
chr6	85915308	85916056	Cml1	1110002I11Rik|AI266962	camello-like 1	-4	13.523
chr8	105937733	105939061	Psmb10	Mecl-1|Mecl1	proteasome (prosome, macropain) subunit, beta type 10	-4	29.71
chr2	104027343	104028251	Fbxo3	1200002G09Rik|1700026K02Rik|AI046358|Fba	F-box protein 3	-3	14.252
chr7	25395482	25396500	Lipe	4933403G17Rik|HSL	lipase, hormone sensitive	-3	19.246
chr8	27259986	27260664	Eif4ebp1	4e-bp1|AA959816|PHAS-I	eukaryotic translation initiation factor 4E binding protein 1	-3	17.066
chr11	98192992	98193600	Med1	AI480703|CRSP210|DRIP205|PBP|Pparbp|TRAP220|l11Jus15	mediator complex subunit 1	-2	13.023
chr11	117848392	117850080	Birc5	AAC-11|Api4|TIAP|survivin40	baculoviral IAP repeat-containing 5	-2	23.125
chr12	69183988	69184326	Mgat2	AA407964|CDGS2|GLCNACTII|GNT-II|GNT2	mannoside acetylglucosaminyltransferase 2	-2	12.26
chr13	104109280	104110298	Sgtb	C630001O05Rik	small glutamine-rich tetratricopeptide repeat (TPR)-containing, beta	-2	17.444
chr17	56996699	56997976	Alkbh7	2310045B01Rik|2510008E23Rik|Abh7|Spata11	alkB, alkylation repair homolog 7 (E. coli)	-2	26.753
chr6	134829689	134830707	Crebl2	AI046348|B230205M03	cAMP responsive element binding protein-like 2	-2	18.318
chr7	126565945	126566792	Eif3c	110kDa|3230401O13Rik|Eif3s8|NIPIL(A3)|NipilA3|Xs|Xsl	eukaryotic translation initiation factor 3, subunit C	-2	12.061
chr9	21149400	21150418	Cdc37	p50|p50Cdc37	cell division cycle 37	-2	18.798
chr9	22388700	22389718	Anln	1110037A17Rik|2900037I21Rik|C78101|Scraps	anillin, actin binding protein	-2	17.209
chr19	16955514	16956721	Prune2	6330414G02Rik|A230083H22Rik|A330102H22Rik|Bmcc1|mKIAA0367	prune homolog 2 (Drosophila)	-1	20.05
chr9	114390465	114390963	Crtap	5730529N23Rik|CASP|Leprel3|P3h5	cartilage associated protein	-1	18.068
chr16	46009905	46010923	Plcxd2	AW494639|EG433022	phosphatidylinositol-specific phospholipase C, X domain containing 2	0	12.274
chr19	45017862	45018410	Lzts2	BC014695|LAPSER1|mKIAA1813	leucine zipper, putative tumor suppressor 2	0	19.845
chr6	121245403	121246411	Usp18	1110058H21Rik|AW047653|UBP43|Ubp15	ubiquitin specific peptidase 18	0	19.907
chr8	105269293	105270311	Hsf4	HSF 4|HSTF 4|HSTF4|ldis1|mHSF4	heat shock transcription factor 4	0	12.974
chr15	58140939	58141937	Wdyhv1	2410187C16Rik|AU014961|AW550036|Ntaq1	WDYHV motif containing 1	1	21.778
chr2	121448861	121449539	Serf2	C80083|Msmac1l|m4F5rel	small EDRK-rich factor 2	1	15.925
chr7	131410094	131411112	Acadsb	1300003O09Rik|2-MEBCAD|BB066609|SBCAD	acyl-Coenzyme A dehydrogenase, short/branched chain	1	15.797
chr11	88068027	88068536	Vezf1	AI848691|AW046909|db1	vascular endothelial zinc finger 1	2	17.059
chr14	99099088	99099766	Pibf1	-	progesterone immunomodulatory binding factor 1	2	15.741
chr17	8310608	8311626	4930506C21Rik	-	RIKEN cDNA 4930506C21 gene	2	28.034
chr6	83572004	83573002	Stambp	5330424L14Rik|5730422L11Rik|AW107289|Amsh|mKIAA4198	STAM binding protein	2	24.171
chr9	14275965	14276643	Sesn3	5630400E15Rik|BC003348|SEST3	sestrin 3	2	19.437
chr1	150392544	150393562	BC003331	1810053E15Rik|Odr4|odr-4	cDNA sequence BC003331	3	15.888
chr10	89731804	89732781	Actr6	2010200J04Rik|AU044443|Arp6|ArpX|CDA12	ARP6 actin-related protein 6	3	21.365
chr17	48409495	48410513	Oard1	AI314976|AW558560	O-acyl-ADP-ribose deacylase 1	3	20.613
chr2	76647483	76648501	Prkra	AV120107|PRK|Pact|RAX|lear	protein kinase, interferon inducible double stranded RNA dependent activator	3	18.423
chr4	151057442	151058460	Vamp3	D130027G05Rik|VAMP-3|ceb	vesicle-associated membrane protein 3	3	24.009
chr7	30308263	30309250	Alkbh6	AI839550|Abh6|C130099A02	alkB, alkylation repair homolog 6 (E. coli)	3	15.033
chr17	28350293	28351311	Tead3	DTEF-1|ETFR-1|TEAD-3|TEF-5|Tcf13r2	TEA domain family member 3	4	18.542
chr5	31494182	31495349	Gpn1	2410004J02Rik|AI449615|MBDIN|NTPBP|Xab1	GPN-loop GTPase 1	4	24.711
chr10	59702085	59703053	Micu1	C730016L05Rik|Calc|Cbara1	mitochondrial calcium uptake 1	5	19.387
chr10	84576844	84577061	Tcp11l2	E430026E19Rik	t-complex 11 (mouse) like 2	5	13.546
chr11	103266623	103268170	Map3k14	Nik|aly	mitogen-activated protein kinase kinase kinase 14	5	20.429
chr17	27908633	27909991	Anks1	Anks1a|mKIAA0229	ankyrin repeat and SAM domain containing 1	5	27.664
chr6	30896281	30897299	Copg2	AW227625|gamma-2-COP	coatomer protein complex, subunit gamma 2	5	27.747
chr6	122874104	122875021	Necap1	1200016B17Rik|AI747569|mFLJ00061	NECAP endocytosis associated 1	5	11.349
chr13	41000508	41001526	Pak1ip1	5830431I15Rik|5930415H02Rik|AA419825|AI314040|AW556169|Gdpd1|PIP1	PAK1 interacting protein 1	6	15.229
chr14	61556372	61557390	Spryd7	6330409N04Rik|Clld6	SPRY domain containing 7	6	19.557
chr14	70099813	70100490	Bin3	1700015F07Rik	bridging integrator 3	6	14.965
chr17	35134846	35135524	Bag6	2410045D21Rik|AA408914|BAG-6|Bat3|D17H6S52E|G3|Scythe	BCL2-associated athanogene 6	6	17.056
chr19	38223618	38224636	Fra10ac1	5730455O13Rik|AI448293	FRA10AC1 homolog (human)	6	15.158
chr7	133776559	133777237	Fank1	1700007B22Rik|AI850911	fibronectin type 3 and ankyrin repeat domains 1	6	11.32
chr7	143053172	143054190	R74862	-	expressed sequence R74862	6	13.077
chr14	25693599	25694756	Ppif	AW457192|CyP-D|CyP-F|CypD|PPIase	peptidylprolyl isomerase F (cyclophilin F)	7	19.852
chr16	32608395	32609413	Tfrc	2610028K12Rik|CD71|E430033M20Rik|Mtvr1|TFR|TFR1|TR|Trfr|p90	transferrin receptor	7	20.023
chr19	44069171	44070189	Erlin1	2810439N09Rik|C80197|Keo4|Spfh1	ER lipid raft associated 1	7	23.731
chr2	93849464	93850121	Accs	2610203E10Rik|Phacs	1-aminocyclopropane-1-carboxylate synthase (non-functional)	7	14.723
chr5	108660000	108660678	Idua	6030426D08	iduronidase, alpha-L-	7	11.015
chr14	31251184	31251811	Bap1	2300006C11Rik|AA989761|AW553466|mKIAA0272|uch-x4	Brca1 associated protein 1	8	11.1
chr19	5874862	5875540	Frmd8	1200004M23Rik|2310035N23Rik|4931429L16Rik|AU018809	FERM domain containing 8	8	15.454
chr2	73892123	73893141	Atf2	Atf-2|CRE-BP|Creb2|D130078H02Rik|D18875|Tg(Gzma-Klra1)7Wum|mXBP	activating transcription factor 2	8	19.18
chr3	104818047	104819064	Mov10	C77703|Mov-10	Moloney leukemia virus 10	8	22.511
chr15	98634268	98635286	Cacnb3	Beta3|CAB3|Ca(v)beta3|Cchb3	calcium channel, voltage-dependent, beta 3 subunit	9	17.087
chr19	29324976	29325644	Insl6	RIF1	insulin-like 6	9	13.988
chr1	74284696	74285393	Pnkd	2210013N15Rik|2810403H05Rik|AI854243|Brp17|MNCb-5687|MR-1|Tahccp2	paroxysmal nonkinesiogenic dyskinesia	10	25.436
chr1	91540056	91541095	Asb1	1700029O08Rik|1700054C17Rik|AI426616|AI851378|mKIAA1146	ankyrin repeat and SOCS box-containing 1	10	25.635
chr11	59449547	59450565	Jmjd4	6430559I23	jumonji domain containing 4	10	12.434
chr11	106612412	106613430	Tex2	4930568E07Rik|AI553404|Def-5|Taz4	testis expressed gene 2	10	13.97
chr4	70410161	70410690				10	28.057
chr4	155491042	155491701	Gnb1	AA409223|C77571|Gnb-1	guanine nucleotide binding protein (G protein), beta 1	10	16.955
chr7	126798915	126799423	Aldoa	Aldo-1|Aldo1	aldolase A, fructose-bisphosphate	10	15.194
chr9	21287461	21288458	Kri1	-	KRI1 homolog (S. cerevisiae)	10	20.195
chr10	127620804	127621472	Lrp1	A2mr|AI316852|CD91|Lrp|b2b1554Clo	low density lipoprotein receptor-related protein 1	11	20.852
chr11	120467203	120468090	Hgs	Hgr|Hrs|ZFYVE8	HGF-regulated tyrosine kinase substrate	11	13.735
chr15	75909368	75910125	Tigd5	AA409802|AA409995|AI666797	tigger transposable element derived 5	11	28.131
chr15	82243817	82244835	Cenpm	2610019I03Rik|AI853711|Pane1	centromere protein M	11	18.883
chr3	95228158	95229176	Mllt11	AI839562|Af1q|Zfp692	myeloid/lymphoid or mixed-lineage leukemia (trithorax homolog, Drosophila); translocated to, 11	11	18.08
chr4	116651170	116652158	Akr1a1	2610201A18Rik|Akr1a4	aldo-keto reductase family 1, member A1 (aldehyde reductase)	11	16.454
chr2	165287337	165288215	Slc35c2	C85957|CGI-15|D2Wsu58e|Ovcov1	solute carrier family 35, member C2	12	17.239
chr3	84039686	84040613	D930015E06Rik	Kiaa0922|mKIAA0922	RIKEN cDNA D930015E06 gene	12	18.474
chr5	73256128	73257085	Fryl	2010313D22Rik|2310004H21Rik|2510002A14Rik|9030227G01Rik|mKIAA0826	furry homolog-like (Drosophila)	12	17.264
chr5	118154873	118156020	Fbxw8	4930438M06Rik|FBW6|FBW8|FBXO29|Fbx29	F-box and WD-40 domain protein 8	12	27.098
chr7	30551922	30552600	Proser3	-	proline and serine rich 3	12	12.826
chr8	46616625	46617983	Casp3	A830040C14Rik|AC-3|CASP-3|CC3|CPP-32|CPP32|Lice|SCA-1|Yama|mldy	caspase 3	12	33.473
chr1	43827157	43828234	Uxs1	1600025I13Rik|AI451869|AI649125|AW550562	UDP-glucuronate decarboxylase 1	13	13.748
chr1	93478396	93479414	Hdlbp	1110005P14Rik|AA960365|AI118566|D1Ertd101e	high density lipoprotein (HDL) binding protein	13	20.773
chr11	78751198	78752235	Fam58b	1810009O10Rik|Fam58a	family with sequence similarity 58, member B	13	26.452
chr2	153241112	153241579	Plagl2	AU018672|AW552839|mKIAA0198	pleiomorphic adenoma gene-like 2	13	20.932
chr6	72097113	72098131	St3gal5	3S-T|Siat9|[a]2	ST3 beta-galactoside alpha-2,3-sialyltransferase 5	13	13.708
chr10	84621943	84622961	Polr3b	2700078H01Rik|A330032P03Rik|C85372|RPC2	polymerase (RNA) III (DNA directed) polypeptide B	14	14.904
chr5	45493005	45493772	Lap3	2410015L10Rik|AA410100|LAP-3|Lap|Lapep|Pep-7|Pep-S|Pep7|Peps	leucine aminopeptidase 3	14	19.126
chr8	35495096	35495943	Eri1	3'hexo|3110010F15Rik|Thex1|eri-1	exoribonuclease 1	14	16.353
chr11	106487413	106488150	Ern1	9030414B18Rik|AI225830|C85377|Ire1a|Ire1alpha|Ire1p	endoplasmic reticulum (ER) to nucleus signalling 1	15	13.851
chr11	109722093	109722390	Fam20a	AI606893	family with sequence similarity 20, member A	15	16.433
chr2	163820341	163821359	Wisp2	Ccn5|Crgr4|Ctgfl|Rcop1	WNT1 inducible signaling pathway protein 2	15	26.955
chr3	61364014	61365031	Rap2b	4021402C18Rik|AA408554	RAP2B, member of RAS oncogene family	15	23.507
chr3	95314858	95315677	Cers2	0610013I17Rik|AI225939|Lass2|TRH3	ceramide synthase 2	15	15.366
chr7	97331830	97332848	Kctd21	EG622320	potassium channel tetramerisation domain containing 21	15	13.321
chr8	34146626	34146823	Leprotl1	1110067H13Rik|1520402O14Rik|AI854296	leptin receptor overlapping transcript-like 1	15	18.49
chr15	99370028	99370906				16	21.032
chr9	57765446	57766243	Clk3	AI256811	CDC-like kinase 3	16	16.095
chr16	95990443	95991330	Psmg1	AW552102|Dscr2	proteasome (prosome, macropain) assembly chaperone 1	17	19.101
chr17	21566725	21567403	Zfp948	-	zinc finger protein 948	17	24.596
chr2	28532973	28533991	Ralgds	Gnds|Rgds|mKIAA1308	ral guanine nucleotide dissociation stimulator	17	15.684
chr4	124700038	124701396	Fhl3	SLIM2	four and a half LIM domains 3	17	23.16
chr5	129724754	129725432	Gbas	AV006093|Nipsnap2	glioblastoma amplified sequence	17	18.498
chr7	128740074	128740752	Mcmbp	1110007A13Rik|AU017382|BC025641|MCM-BP	MCM (minichromosome maintenance deficient) binding protein	17	14.591
chr8	105170353	105171031	Cbfb	AI893578|PEA2|PEBP2b|Pebp2|Pebpb2	core binding factor beta	17	14.672
chr11	4594459	4595137	Mtmr3	1700092A20Rik|AI255150|AW557713|FYVE-DSP1|ZFYVE10|mKIAA0371	myotubularin related protein 3	18	17.867
chr11	120783952	120784630	Gps1	Cops1|Csn1|R75577|Sgn1	G protein pathway suppressor 1	18	16.305
chr17	33918988	33920006	Tapbp	D17Wsu91e|TPN	TAP binding protein	18	16.513
chr7	19360851	19361618	Ppp1r13l	AV260376|IASPP|Nkip1|wa3	protein phosphatase 1, regulatory (inhibitor) subunit 13 like	18	19.764
chr1	151344204	151344832	Ivns1abp	1190004M08Rik|1700126I16Rik|AA960440|HSPC068|ND1|NS-1|NS1-BP|Nd1-L|Nd1-S|mKIAA0850	influenza virus NS1A binding protein	19	14.76
chr15	95790848	95790877	Ano6	2900059G15Rik|AA407480|AW554778|F730003B03Rik|Tmem16f	anoctamin 6	19	8.333
chr18	32559552	32560480	Gypc	0610037F22Rik|Cd236r	glycophorin C	19	13.975
chr3	35753704	35754611	Atp11b	1110019I14Rik|ATPIF|ATPIR|mKIAA0956	ATPase, class VI, type 11B	19	11.468
chr3	138488855	138489873	Metap1	1700029C17Rik|AW047992|mKIAA0094	methionyl aminopeptidase 1	19	28.362
chr11	6546399	6547417	Ccm2	BC029157	cerebral cavernous malformation 2	20	23.132
chr14	70443022	70444040	Mir320	Mirn320|mir-320|mmu-mir-320	microRNA 320	20	18.063
chr18	82913974	82915332	Zfp516	C330029B10Rik|D230016L03|Zfp26l|Znf516|mKIAA0222	zinc finger protein 516	20	13.263
chr5	34659625	34660633	Nop14	2610033H07Rik|Nol14	NOP14 nucleolar protein	20	17.378
chr5	122353925	122354943	Vps29	2010015D08Rik|AW049835|PEP11	vacuolar protein sorting 29 (S. pombe)	20	18.567
chr6	72957754	72958671	Tmsb10	Ptmb10|Tb10	thymosin, beta 10	20	15.559
chr9	108347438	108348265	Usp4	F730026I20Rik|Unp|mKIAA4155	ubiquitin specific peptidase 4 (proto-oncogene)	20	23.838
chr15	55089779	55091137	Dscc1	2010006I05Rik|2600005O03Rik|Dcc1	defective in sister chromatid cohesion 1 homolog (S. cerevisiae)	21	31.902
chr15	64312009	64313297	Asap1	AV239055|DEF-1|Ddef1|PAP|mKIAA1249|s19	ArfGAP with SH3 domain, ankyrin repeat and PH domain1	21	23.153
chr18	11656877	11657864	Rbbp8	9930104E21Rik|CtIP|RBBP-8|RIM|SAE2	retinoblastoma binding protein 8	21	17.588
chr2	131159802	131160320				21	30.869
chr3	58691764	58692971	Siah2	AA415433|Sinh2	seven in absentia 2	21	28.441
chr7	120981953	120982631	Cdr2	AA617262	cerebellar degeneration-related 2	21	13.923
chr8	70791954	70792871	Mast3	BC024265|mKIAA0561	microtubule associated serine/threonine kinase 3	21	17.132
chr9	109874967	109876234	Cdc25a	D9Ertd393e	cell division cycle 25A	21	15.647
chr10	80433293	80433971	Tcf3	A1|AA408400|ALF2|AW209082|E12|E12/E47|E2A|E47|ME2|Pan1|Pan2|TCF-3|Tcfe2a|VDIR|bHLHb21	transcription factor 3	22	20.792
chr11	53519260	53520257	Sept8	AW046166|Sepl|mKIAA0202	septin 8	22	16.196
chr11	118247892	118249250	Cyth1	CLM1|CTH-1|CYTIP|Pscd1|mKIAA4240	cytohesin 1	22	18.377
chr15	79687187	79688515	Josd1	1300006C06Rik|mKIAA0063	Josephin domain containing 1	22	21.282
chr19	41981432	41982139	Ubtd1	BC016129	ubiquitin domain containing 1	22	18.46
chr5	142894663	142895770	Fbxl18	AI427077|B130019G13Rik|C330021B20Rik	F-box and leucine-rich repeat protein 18	22	22.475
chr6	115037344	115038361	Tamm41	1500001M20Rik|TAM41	TAM41, mitochondrial translocator assembly and maintenance protein, homolog (S. cerevisiae)	22	17.21
chr10	117063673	117063910	Cct2	Cctb	chaperonin containing Tcp1, subunit 2 (beta)	23	17.034
chr11	121421003	121421790	Fn3krp	FN3K-RP	fructosamine 3 kinase related protein	23	17.803
chr14	70350953	70351850	Slc39a14	FAD-123|ZIP-14|Zip14|fad123	solute carrier family 39 (zinc transporter), member 14	23	13.266
chr3	145923976	145924595	Bcl10	AI132454|BCL-10|C81403|CARMEN|CIPER|CLAP|ME10|cE10	B cell leukemia/lymphoma 10	23	18.484
chr4	59002708	59003726	Dnajc25	2010109C08Rik|2010203O07Rik	DnaJ (Hsp40) homolog, subfamily C, member 25	23	25.7
chr6	89595121	89596139	Chchd6	0710001P09Rik|1700021B03Rik	coiled-coil-helix-coiled-coil-helix domain containing 6	23	21.936
chr15	76639427	76640385	Tonsl	2810439M11Rik|Nfkbil2	tonsoku-like, DNA repair protein	24	21.851
chr17	14942597	14943604	Wdr27	0610012K18Rik	WD repeat domain 27	24	22.556
chr4	139574406	139575084	Iffo2	C79267	intermediate filament family orphan 2	24	14.358
chr7	45154080	45154949	Aldh16a1	2410004H02Rik|AI452234|mFLJ00209	aldehyde dehydrogenase 16 family, member A1	24	16.057
chr1	180255767	180256785	Psen2	ALG-3|Ad4h|Alg3|PS-2|PS2|Psnl2|STM2	presenilin 2	25	22.23
chr11	23665402	23666420	Pex13	2610008O20Rik	peroxisomal biogenesis factor 13	25	22.879
chr17	33685095	33685773	Hnrnpm	2610023M21Rik|AA409009|Hnrpm|mKIAA4193	heterogeneous nuclear ribonucleoprotein M	25	23.409
chr18	44380042	44381009	Dcp2	2410015D23Rik|5730537H01Rik|AL118268	DCP2 decapping enzyme homolog (S. cerevisiae)	25	12.292
chr19	6941378	6942396	Bad	AI325008|Bbc2	BCL2-associated agonist of cell death	25	30.494
chr2	154436001	154437019	Cbfa2t2	A430091M07|C330013D05Rik|Cbfa2t2h|MTGR1	core-binding factor, runt domain, alpha subunit 2, translocated to, 2 (human)	25	24.114
chr11	75461008	75462126	Mir22hg	2210403K04Rik|mir-22	Mir22 host gene (non-protein coding)	27	25.553
chr4	35225515	35226193	3110043O21Rik	AI840585	RIKEN cDNA 3110043O21 gene	27	10.508
chr8	92355414	92356772	Crnde	4933436C20Rik	colorectal neoplasia differentially expressed (non-protein coding)	28	27.955
chr11	20741059	20741997	Aftph	-	aftiphilin	29	13.905
chr11	78511987	78512665	Poldip2	1300003F06Rik|Pdip38	polymerase (DNA-directed), delta interacting protein 2	29	21.866
chr3	104511381	104512399				29	18.183
chr5	92434662	92435680	Nup54	3110079L04Rik|54kDa	nucleoporin 54	29	18.852
chr7	19359240	19359669	Cd3eap	1190028F09|2610103M17Rik|ASE-1|Ase1|CAST|PAF49	CD3E antigen, epsilon polypeptide associated protein	29	15.419
chr9	108661819	108662436	Slc25a20	1110007P09Rik|C78826|Cact|mCAC	solute carrier family 25 (mitochondrial carnitine/acylcarnitine translocase), member 20	29	15.359
chr11	3408860	3409557	Limk2	Limk-2|whe	LIM motif-containing protein kinase 2	30	15.825
chr15	89591555	89592233	Rabl2	1110031N17Rik|AW549303|Rabl2a	RAB, member RAS oncogene family-like 2	30	14.365
chr7	118243284	118243931	Smg1	2610207I05Rik|5430435M13Rik|C130002K18Rik|mKIAA0421	SMG1 homolog, phosphatidylinositol 3-kinase-related kinase (C. elegans)	30	13.424
chr11	67052287	67053116	Sco1	2610001C07Rik|D11Bwg1310e	SCO cytochrome oxidase deficient homolog 1 (yeast)	31	16.518
chr5	134551895	134552913	Clip2	B230327O20|CLIP-115|Clip1|Cyln2|WSCR4|mKIAA0291|wbscr4	CAP-GLY domain containing linker protein 2	31	18.344
chr5	138160495	138161772	Cops6	Sgn3|VIP/MOV34	COP9 (constitutive photomorphogenic) homolog, subunit 6 (Arabidopsis thaliana)	31	17.714
chr5	149183913	149185271	Uspl1	E430026A01Rik	ubiquitin specific peptidase like 1	31	14.591
chr8	110217653	110218331	Cmtr2	AU022703|C730036L12Rik|Ftsjd1|MTr2	cap methyltransferase 2	31	21.234
chr3	108086126	108087144	Ampd2	1200014F01Rik|AI552571|Ampd-2	adenosine monophosphate deaminase 2	32	28.296
chr9	107568641	107569750	Hyal2	AI256841|AU020858|AW555733	hyaluronoglucosaminidase 2	32	18.946
chr16	17618879	17619897	Smpd4	4122402O22Rik|mKIAA1418	sphingomyelin phosphodiesterase 4	33	32.529
chr13	100107545	100108563	Serf1	4F5|Msmac1|m4F5	small EDRK-rich factor 1	34	17.024
chr17	3557261	3558098	Tfb1m	AI429207	transcription factor B1, mitochondrial	34	26.953
chr2	156007821	156008499	Ergic3	2310015B14Rik|AV318804|CGI-54|D2Ucla1|NY-BR-84|Sdbcag84	ERGIC and golgi 3	34	18.928
chr4	126096279	126097096	Lsm10	-	U7 snRNP-specific Sm-like protein LSM10	34	20.73
chr5	145231455	145232133	Zfp655	2700038I16Rik|9030409O18Rik|mKIAA4222	zinc finger protein 655	34	12.773
chr1	191906468	191907166	Slc30a1	AI839647|C130040I11Rik|Znt1	solute carrier family 30 (zinc transporter), member 1	35	13.608
chr10	128748153	128748831	Pym1	A030010B05Rik|Pym|Wibg	PYM homolog 1, exon junction complex associated factor	36	23.01
chr3	116661998	116663286	Hiat1	-	hippocampus abundant gene transcript 1	36	22.906
chr7	101347612	101348599	Arap1	2410002L19Rik|Centd2|mKIAA0782	ArfGAP with RhoGAP domain, ankyrin repeat and PH domain 1	36	14.386
chr8	84846217	84847575	Calr	CRT|Calregulin	calreticulin	36	21.826
chr1	36471156	36472114	Cnnm4	5430430O18Rik|Acdp4	cyclin M4	37	16.272
chr11	60913247	60914265	Natd1	AI256713|F3-2|Gm16515|Gtlf3b	N-acetyltransferase domain containing 1	37	18.698
chr12	102468713	102469630	Golga5	Ret-II	golgi autoantigen, golgin subfamily a, 5	37	15.33
chr2	121270772	121271969	Trp53bp1	53BP1|Tp53bp1|m53BP1|p53BP1	transformation related protein 53 binding protein 1	37	21.119
chr2	152830162	152831199	Bcl2l1	Bcl(X)L|Bcl-XL|Bcl2l|BclX|bcl-x|bcl2-L-1	BCL2-like 1	37	14.643
chr5	110176400	110177078	Golga3	5330413L04|5430416E01Rik|AI449376|AW490576|G1-499-14|Mea-2|Mea2|repro27	golgi autoantigen, golgin subfamily a, 3	37	19.985
chr8	91133497	91134485				37	19.642
chr11	77512727	77513745	Trp53i13	2410019G02Rik|Tp53i13	transformation related protein 53 inducible protein 13	38	14.568
chr14	61599212	61599890	Trim13	3110001L12Rik|CAR|LEU5|RNF77|Rfp2	tripartite motif-containing 13	38	11.944
chr2	153161001	153161679	Tm9sf4	AA986553|AU045326|B930079E06|mKIAA0255	transmembrane 9 superfamily protein member 4	38	13.312
chr4	109666210	109667228	Cdkn2c	C77269|INK4c|p18|p18-INK4c|p18-INK6|p18INK4c	cyclin-dependent kinase inhibitor 2C (p18, inhibits CDK4)	38	20.563
chr8	109868133	109869151	Phlpp2	AI481772|C130044A18Rik|Phlppl	PH domain and leucine rich repeat protein phosphatase 2	38	15.553
chr8	122550792	122551791	Piezo1	9630020g22|Fam38a|mKIAA0233	piezo-type mechanosensitive ion channel component 1	38	15.62
chrX	74368002	74369020	Ubl4a	DXHXS254E|DXS254E|DXS254Eh|Gdx|Ubl4	ubiquitin-like 4A	38	17.807
chr10	110919772	110920660	Csrp2	AW551867|Crp2|SmLim	cysteine and glycine-rich protein 2	39	15.688
chr11	50291959	50292637	Maml1	AI644666|AW743257|D930008C07Rik|Mam-1|Mam1|mKIAA0200	mastermind like 1 (Drosophila)	39	16.096
chr4	111719511	111720589	Spata6	1700062C23Rik|AI790763|Hash|KRP|Mash	spermatogenesis associated 6	39	16.671
chr9	21320420	21321098	Slc44a2	1110028E10Rik|CTL2	solute carrier family 44, member 2	39	17.214
chr17	65950639	65951657	Twsg1	1810013J15Rik|9030422N06Rik|AW552143|D17Ertd403e|Tsg|Twg	twisted gastrulation homolog 1 (Drosophila)	40	23.859
chr4	148444203	148445220	Ubiad1	1200002M06Rik|AI426463|AW320947|Tere1	UbiA prenyltransferase domain containing 1	40	22.873
chr11	78343048	78344025	Unc119	D11Bhm52|HRG4|MRG4|Rg4|Rtg4|Unc119h	unc-119 homolog (C. elegans)	41	12.828
chr19	4125562	4126441	Tmem134	2410001H17Rik|AI463452	transmembrane protein 134	41	19
chr2	119896761	119897779	Mga	AV312082|C130042M01Rik|C80739|D030062C11Rik|Mad5	MAX gene associated	41	17.697
chr4	141139426	141140085	Szrd1	1110022I03|D4Ertd22e	SUZ RNA binding domain containing 1	41	22.318
chr5	107437700	107438378	Btbd8	EG627196|Gm16115|OTTMUSG00000030610	BTB (POZ) domain containing 8	41	18.779
chr5	151368223	151369211	1700028E10Rik	A630054D14|Gm6561	RIKEN cDNA 1700028E10 gene	41	15.053
chr6	113376996	113377964	Tada3	1110004B19Rik|ADA3|AI987856|Tada3l	transcriptional adaptor 3	41	16.867
chr14	70159122	70159800	9930012K11Rik	-	RIKEN cDNA 9930012K11 gene	42	12.498
chr3	146812396	146813414	Prkacb	CbPKA|Pkacb	protein kinase, cAMP dependent, catalytic, beta	42	18.47
chr3	105052497	105053324	Cttnbp2nl	AA552995|AA589392|AU018624|BC003236|mKIAA1433	CTTNBP2 N-terminal like	43	28.378
chr4	44300622	44301300	Melk	AI327312|MPK38|mKIAA0175	maternal embryonic leucine zipper kinase	43	14.557
chr9	99139830	99140508	Pik3cb	1110001J02Rik|AI447572|p110beta	phosphatidylinositol 3-kinase, catalytic, beta polypeptide	43	13.306
chr15	75921038	75921995	Pycrl	1110058B13Rik|2700073G24Rik	pyrroline-5-carboxylate reductase-like	44	18.049
chr4	126201818	126203516	Thrap3	9330151F09Rik|B230333E16Rik|Trap150	thyroid hormone receptor associated protein 3	44	17.871
chr8	83714728	83715715	Ddx39	2610307C23Rik|BAT1|DDXL|Ddx39a|URH49	DEAD (Asp-Glu-Ala-Asp) box polypeptide 39	44	12.543
chr2	26388933	26389611	Sdccag3	C330016H24Rik|C630038K21Rik	serologically defined colon cancer antigen 3	45	17.729
chr3	104638201	104639219	Slc16a1	AL022710|Mct1	solute carrier family 16 (monocarboxylic acid transporters), member 1	45	16.173
chr7	44849351	44850139	Mir707	Mirn707|mmu-mir-707	microRNA 707	45	16.948
chr7	127208034	127208813	Tbc1d10b	1110003P22Rik|C87963	TBC1 domain family, member 10b	45	13.141
chr8	22476237	22477255	Slc20a2	MolPit2|Pit-2|Pit2|Ram-1|Ram1	solute carrier family 20, member 2	45	12.184
chr9	98296290	98296968	Nmnat3	4933408N02Rik|PNAT3	nicotinamide nucleotide adenylyltransferase 3	45	13.169
chr10	52233327	52234005	Dcbld1	4631413K11Rik	discoidin, CUB and LCCL domain containing 1	46	12.862
chr11	6443719	6445077	H2afv	C530002L11Rik|H2a.z-2|H2av	H2A histone family, member V	46	21.029
chr11	60416638	60417746	Gid4	4933439F18Rik	GID complex subunit 4, VID24 homolog (S. cerevisiae)	46	22.808
chr15	102256968	102257986	Rarg	Nr1b3|RAR-gamma|RARD|RARgamma2	retinoic acid receptor, gamma	46	16.401
chr2	157565912	157566719	Blcap	AI462828|Bc10	bladder cancer associated protein homolog (human)	46	20.54
chr5	100415680	100416698	Sec31a	1810024J13Rik|ABP125|ABP130|AU042160|HSPC275|Sec31l1	Sec31 homolog A (S. cerevisiae)	46	27.774
chr5	105876131	105877098	Zfp326	5730470H14Rik|ZAN75|Znf326	zinc finger protein 326	46	15.039
chr5	120116056	120117063	Rbm19	1200009A02Rik|AV302714|NPO	RNA binding motif protein 19	46	13.274
chr9	108263261	108264279	Dag1	D9Wsu13e|DG|Dp427|Dp71	dystroglycan 1	46	16.852
chr18	36759948	36760626	Wdr55	2410080P20Rik|C80692	WD repeat domain 55	47	11.669
chr4	45011902	45012830	Zbtb5	5930421I10|9430083K24Rik|AI646847|mKIAA0354	zinc finger and BTB domain containing 5	47	16.036
chr16	35769796	35771073	Hspbap1	3830421G21Rik	Hspb associated protein 1	48	18.454
chr17	12318104	12319122	Map3k4	D17Rp17|D17Rp17e|MAPKKK4|MEKK 4|MTK1|Mek4b|Mekk4|RP17|Rp17a|Tas|mKIAA0213	mitogen-activated protein kinase kinase kinase 4	48	23.873
chr2	30285934	30287031	Nup188	BC025526|U89435|mKIAA0169	nucleoporin 188	49	27.434
chr6	88446042	88446939	Eefsec	Selb|sec	eukaryotic elongation factor, selenocysteine-tRNA-specific	49	25.571
chr2	39065153	39065831	Golga1	0710001G09Rik|2210418B03Rik|AW107649|Golgi97|awag|golgin-97	golgi autoantigen, golgin subfamily a, 1	50	13.582
chr2	73213954	73214841	Ola1	2510025G09Rik|2810405J23Rik|2810409H07Rik|Gtpbp9|PTD004	Obg-like ATPase 1	50	18.283
chr5	24685357	24686375				50	16.562
chr5	115118683	115119911	Acads	AI196007|Bcd-1|Bcd1|Hdlq8|SCAD	acyl-Coenzyme A dehydrogenase, short chain	50	36.834
chr7	19381481	19382698	Ercc2	AA407812|AU020867|AW240756|CXPD|Ercc-2|Mhdarco15|XPD	excision repair cross-complementing rodent repair deficiency, complementation group 2	50	27.766
chr9	59616996	59617674	Parp6	1700119G14Rik|2310028P13Rik|3110038K10Rik|ARTD17|C030013N01Rik|PARP-6	poly (ADP-ribose) polymerase family, member 6	50	20.178
chr2	131909641	131910319	Prnp	AA960666|AI325101|CD230|PrP|PrP<C>|PrPC|PrPSc|Prn-i|Prn-p|Sinc|prP27-30|prP33-35C	prion protein	51	13.277
chr4	107923030	107924048	Cpt2	AI323697|CPTII	carnitine palmitoyltransferase 2	51	31.597
chr10	61679865	61680883	Sar1a	1600019H17Rik|Sara|Sara1	SAR1 gene homolog A (S. cerevisiae)	52	18.218
chr13	74208200	74209098	Exoc3	2810050O03Rik|E430013E20Rik|Sec6|Sec6l1	exocyst complex component 3	52	17.944
chr13	92530170	92531347	Zfyve16	AI035632|B130024H06Rik|B130031L15|mKIAA0305	zinc finger, FYVE domain containing 16	52	21.941
chr17	24205002	24206020	Tbc1d24	9630033P11|C530046L02Rik|mKIAA1171	TBC1 domain family, member 24	52	18.794
chr19	6241382	6242060	Atg2a	1810013C15Rik|A830054M12|BC023754|mKIAA0404	autophagy related 2A	52	17.037
chr5	142629128	142630146	Wipi2	1110018O08Rik|2510001I10Rik	WD repeat domain, phosphoinositide interacting 2	52	19.048
chr6	86732668	86733986	Gmcl1	2810049L19Rik|Gcl|mglc-1	germ cell-less homolog 1 (Drosophila)	52	22.998
chr7	102209222	102210409	Nup98	4732457F17|AI849286|Nup96	nucleoporin 98	52	22.578
chr9	55937725	55938403	Scaper	C430017I08|D530014O03Rik|Zfp291	S phase cyclin A-associated protein in the ER	52	16.568
chr1	74236095	74237113	Arpc2	2210023N03Rik|34kDa|p34-Arc	actin related protein 2/3 complex, subunit 2	53	17.49
chr1	97769536	97770544	Ppip5k2	AW555814|D330021B20|Hisppd1|Vip2|mKIAA0433	diphosphoinositol pentakisphosphate kinase 2	53	18.945
chr1	105663115	105664133	Pign	Gm20308|PIG-N	phosphatidylinositol glycan anchor biosynthesis, class N	53	16.11
chr7	97480591	97481428	Ints4	2610034N24Rik|AA692684|AW493223	integrator complex subunit 4	53	19.48
chr1	167349707	167350385	Aldh9a1	AA139417|Abaldh|ESTM40|TMABA-DH|Tmabadh	aldehyde dehydrogenase 9, subfamily A1	54	18.165
chr2	30358774	30359751	Sh3glb2	SPAS-1	SH3-domain GRB2-like endophilin B2	54	13.725
chr3	127836760	127838118	Ap1ar	AA407621|C78909|Gadkin	adaptor-related protein complex 1 associated regulatory protein	54	23.503
chr11	33163003	33163300	Npm1	B23|NO38|Npm	nucleophosmin 1	55	14.906
chr17	35866180	35866187	Ppp1r18	2310014H01Rik|AA407849|AI450394	protein phosphatase 1, regulatory subunit 18	55	7
chr19	45015051	45015480	Lzts2	BC014695|LAPSER1|mKIAA1813	leucine zipper, putative tumor suppressor 2	55	14.605
chr2	130642121	130643459	Lzts3	Prosapip1	leucine zipper, putative tumor suppressor family member 3	55	19.96
chr4	57955848	57956866	Txn1	ADF|AW550880|Trx1|Txn	thioredoxin 1	55	20.992
chr11	120189292	120190310	2810410L24Rik	-	RIKEN cDNA 2810410L24 gene	56	18.441
chr14	54577097	54578115	Ajuba	Jub	ajuba LIM protein	56	16.741
chr17	74316000	74316678	Dpy30	2810410M20Rik|C87842	dpy-30 homolog (C. elegans)	56	14.859
chr2	128817681	128819039	Tmem87b	2610301K12Rik|2810431I02Rik|AU014804	transmembrane protein 87B	56	17.002
chr4	130047558	130048236	Col16a1	2700007F12Rik|A530052M23Rik|AI838662|CA1F	collagen, type XVI, alpha 1	56	18.538
chr9	70542078	70543776	Sltm	5730455C01Rik|5730555F13Rik|9130215G10Rik|Met	SAFB-like, transcription modulator	56	26.396
chr17	26972613	26973861	Zbtb9	3930402F13Rik	zinc finger and BTB domain containing 9	57	23.043
chr17	66111119	66112287	Wash1	1110049F14Rik|ORF19|Wash	WAS protein family homolog 1	57	22.235
chr3	88553435	88554113	Ubqln4	A1Up|A1u|AI663987|CIP75|UBIN	ubiquilin 4	57	21.647
chr3	105800986	105801664	Rap1a	AI848598|G-22K|Krev-1|Rap1	RAS-related protein-1a	57	16.81
chr19	6909418	6910096	Trmt112	0610038D11Rik|Trm112p	tRNA methyltransferase 11-2	58	20.828
chr2	151008862	151009819	Ninl	4930519N13Rik|Gm1004|Gm1634|mKIAA0980	ninein-like	58	14.714
chr4	127125598	127126606	Gm12942	OTTMUSG00000009332|Zmym6nb	predicted gene 12942	58	18.916
chr6	86793188	86793866	Anxa4	AI265406|AIV|AW106930|Anx4|Xanx-4	annexin A4	58	22.184
chr12	112588415	112589272	Inf2	2610204M08Rik|AA589465|AW125550|EG629699	inverted formin, FH2 and WH2 domain containing	59	16.657
chr13	34002397	34003075	Serpinb6a	4930482L21Rik|D330015H01Rik|PI-6|Serpinb6|Spi3|ovalbumin	serine (or cysteine) peptidase inhibitor, clade B, member 6a	59	19.417
chr14	26637918	26638596	Arf4	AA407803	ADP-ribosylation factor 4	59	17.113
chr16	18065979	18066947	Dgcr6	-	DiGeorge syndrome critical region gene 6	59	17.599
chr19	5272382	5273740	Pacs1	AI325977	phosphofurin acidic cluster sorting protein 1	59	26.276
chr5	34573265	34574283	Add1	AI256389	adducin 1 (alpha)	59	15.392
chr5	140830219	140830526	Gna12	AI414047|AI504261|Galpha12	guanine nucleotide binding protein, alpha 12	59	12.062
chr8	84688798	84689815	Trmt1	6720406L13Rik|6720477L24|D8Ertd812e	tRNA methyltransferase 1	59	16.476
chr10	7725552	7726570	Katna1	-	katanin p60 (ATPase-containing) subunit A1	60	22.532
chr11	100527432	100528450	Acly	A730098H14Rik|AW538652	ATP citrate lyase	60	24.465
chr13	21179637	21180346	Trim27	AW538890|Gm19403|Rfp	tripartite motif-containing 27	60	21.817
chr16	11008655	11009262	Gm4262	-	predicted gene 4262	60	17.158
chr19	5387793	5389000	D330050I16Rik	-	RIKEN cDNA D330050I16 gene	60	18.094
chr19	6986938	6988246	Vegfb	VEGF-B|Vrf	vascular endothelial growth factor B	60	17.613
chr8	48109565	48110583	Dctd	6030466N05Rik	dCMP deaminase	60	14.713
chr9	99242850	99244208	Cep70	6720484E09Rik|Bite|C030018L16Rik	centrosomal protein 70	60	18.43
chr11	103016572	103017601	Dcakd	3010024O21Rik|6720485C15Rik|AI849483	dephospho-CoA kinase domain containing	61	40.67
chr17	15395799	15396817	Fam120b	4932442K08Rik|AW049283|AW413338|CCPG|Pgcc1|mKIAA1838	family with sequence similarity 120, member B	61	14.629
chr17	35516669	35517687	Cchcr1	Hcr	coiled-coil alpha-helical rod protein 1	61	22.223
chr3	20034791	20035709	Hps3	coa	Hermansky-Pudlak syndrome 3 homolog (human)	61	15.972
chr4	129672198	129673216	Kpna6	IPOA7|Kpna5|NPI-2	karyopherin (importin) alpha 6	61	27.689
chr8	124721352	124723050	Arv1	1110067L22Rik|AI461928|AW121084	ARV1 homolog (yeast)	61	28.68
chr19	4099382	4100740	Pitpnm1	DRES9|Mpt-1|Nir-2|PITPnm 1|Pitpnm|R75447|Rd9|RdgB|RdgB1	phosphatidylinositol transfer protein, membrane-associated 1	62	19.167
chr5	77264788	77266325	Rest	2610008J04Rik|AA407358|NRSF|REST4	RE1-silencing transcription factor	62	27.475
chr6	83115075	83116062	Mogs	1810017N02Rik|AI181835|Gcs1	mannosyl-oligosaccharide glucosidase	62	20.159
chr15	76511247	76512265	Dgat1	ARAT|C75990|D15Ertd23e|Dgat	diacylglycerol O-acyltransferase 1	63	26.333
chr3	89101276	89102533	Fdps	6030492I17Rik|AI256750|Fdpsl1|mKIAA1293	farnesyl diphosphate synthetase	63	30.514
chr8	105263853	105265211	Tradd	9130005N23Rik|AA930854	TNFRSF1A-associated via death domain	63	15.43
chr13	94788514	94789501	Tbca	Tbca13	tubulin cofactor A	64	14.048
chr18	67799833	67800511	Cep192	4631422C13Rik|D430014P18Rik	centrosomal protein 192	64	17.713
chr4	43578462	43579140	Gba2	F630034E04	glucosidase beta 2	64	13.343
chr6	86396408	86397766	Pcyox1	1200015P13Rik|AI115532|AI448340|PCL1|Pcly	prenylcysteine oxidase 1	64	18.176
chr7	28766242	28766920				64	13.309
chr8	85840377	85841395	Itfg1	2310047C21Rik|AI314457|Cda08|D8Wsu49e	integrin alpha FG-GAP repeat containing 1	64	19.354
chr10	80754933	80755611	Dot1l	A630076O07|AW907654|Dot1|KMT4|mDot1	DOT1-like, histone H3 methyltransferase (S. cerevisiae)	65	21.342
chr15	32244233	32244962	Snhg18	0610007N19Rik|Snord123	small nucleolar RNA host gene 18	65	19.712
chr3	127895920	127896598	5730508B09Rik	2700063A17Rik|C80506	RIKEN cDNA 5730508B09 gene	65	17.661
chr17	24695622	24696980	Noxo1	2310034C04Rik|P41NOX|P41NOXA|P41NOXB|P41NOXC|Snx28|hslt	NADPH oxidase organizer 1	66	22.386
chr3	144719696	144720844	Sh3glb1	AA409932|AI314629|AU015566|Bif-1|mKIAA0491	SH3-domain GRB2-like B1 (endophilin)	66	20.744
chr8	27023367	27024364	Erlin2	BC036333|C87251|Spfh2	ER lipid raft associated 2	66	26.926
chr8	72570554	72571411	Smim7	9130011J15Rik	small integral membrane protein 7	66	18.322
chr15	97963788	97964806	Tmem106c	AI046681|BC046621|D15Ertd405e	transmembrane protein 106C	67	17.382
chr16	42875450	42875589	4932412D23Rik	ENSMUSG00000075070|Gm10809	RIKEN cDNA 4932412D23 gene	68	11.286
chr2	104590044	104591061	Cstf3	4732468G05Rik|C79532|CstF-77	cleavage stimulation factor, 3' pre-RNA, subunit 3	68	21.098
chr17	35860749	35862027	Nrm	2610307M02Rik|AI429796	nurim (nuclear envelope membrane protein)	69	20.381
chr19	4509843	4511240	Pcx	Pc|Pcb	pyruvate carboxylase	69	18.092
chr4	46137813	46139000	Tstd2	3010020C06	thiosulfate sulfurtransferase (rhodanese)-like domain containing 2	69	17.131
chr9	57645205	57645964	Csk	AW212630|p50CSK	c-src tyrosine kinase	69	38.882
chr8	66859954	66860621	Naf1	Gm174	nuclear assembly factor 1 homolog (S. cerevisiae)	70	14.394
chr11	68431838	68432556	Pik3r5	AV230647|F730038I15Rik	phosphoinositide-3-kinase, regulatory subunit 5, p101	71	20.288
chr15	76671128	76672375	Ppp1r16a	2900084E10Rik|Mypt3|R75527	protein phosphatase 1, regulatory (inhibitor) subunit 16A	71	18.254
chr2	33215793	33216272	Angptl2	AI593246|AW260363|Arp2	angiopoietin-like 2	71	17.375
chr5	77309507	77310525	Noa1	2610024G14Rik|AU022345|AtNOS1|mAtNOS1	nitric oxide associated 1	71	15.286
chr7	6382781	6383998	Zfp28	2810438M17Rik|Zfp-28|mkr-5	zinc finger protein 28	71	23.304
chr11	115814433	115815190	Tsen54	0610034P02Rik	tRNA splicing endonuclease 54 homolog (S. cerevisiae)	72	19.166
chr15	3582942	3583620	Ghr	GHBP|GHR/BP	growth hormone receptor	72	16.277
chr19	3906602	3907521	Tcirg1	ATP6N1C|ATP6a3|Atp6i|OC-116|OPTB1|Stv1|TIRC7|Vph1|oc	T cell, immune regulator 1, ATPase, H+ transporting, lysosomal V0 protein A3	72	16.783
chr5	121397586	121398523	Naa25	4833422K13Rik|A630046C11|AI450868|C330023M02Rik|Mdm20	N(alpha)-acetyltransferase 25, NatB auxiliary subunit	72	17.688
chr8	106893614	106893811	Cirh1a	Cirhin|Naic|Teg-292|Tex292	cirrhosis, autosomal recessive 1A (human)	72	17.263
chr15	83349836	83350514	Arfgap3	0610009H19Rik|1810004P07Rik|1810035F16Rik|9130416J18Rik|Arfgap1	ADP-ribosylation factor GTPase activating protein 3	73	21.125
chr5	125340683	125341361	Scarb1	AI120173|CD36|Cd36l1|Cla-1|Cla1|D5Ertd460e|Hdlq1|Hlb398|SR-B1|SR-BI|SRBI|Srb1|mSR-BI	scavenger receptor class B, member 1	73	17.286
chr10	85102363	85103041	Tmem263	AI597468	transmembrane protein 263	74	15.38
chr11	97029633	97030420	Scrn2	AV001119|D11Moh48|SES2	secernin 2	74	10.826
chr13	59584899	59585917	Naa35	A330021G12Rik|A330027C19Rik|AI158944|C030004C14Rik|Mak10	N(alpha)-acetyltransferase 35, NatC auxiliary subunit	74	26.308
chr6	72548704	72549991	Capg	gCap39|mbh1	capping protein (actin filament), gelsolin-like	74	24.828
chr3	89458855	89459533	Pmvk	1110011E12Rik|2900002L22Rik|AV001327|PMK|PMKA|PMKASE	phosphomevalonate kinase	75	11.402
chr3	107631387	107631884	Strip1	6330569M22Rik|6530401O14Rik|Fam40a	striatin interacting protein 1	75	19.837
chr7	19572760	19573778	Gemin7	2400008I04Rik|AI120175|AI461688	gem (nuclear organelle) associated protein 7	75	14.589
chr14	54426477	54427495	Mrpl52	1110047B07Rik	mitochondrial ribosomal protein L52	76	32.963
chr17	3326220	3327079	Tiam2	3000002F19Rik|STEF|mKIAA2016	T cell lymphoma invasion and metastasis 2	76	18.105
chr1	161875766	161877403	Suco	4732491B11|AI848100|AU016931|Opt	SUN domain containing ossification factor	77	18.129
chr8	107292973	107294122	Nfat5	AI225870|B130038B15Rik|CAG-8|CAG80|NFATL1|OREBP|TonEBP|mKIAA0827|nfatz	nuclear factor of activated T cells 5	77	21.243
chr11	98863203	98864150	Wipf2	1110014J05Rik|5730509C05Rik|AA407487|Gm1176|Wich|Wire	WAS/WASL interacting protein family, member 2	78	16.507
chr6	127453463	127454141	Parp11	5330431N24Rik|AI851877|ARTD11|HIN1L	poly (ADP-ribose) polymerase family, member 11	78	15.655
chr7	78846900	78847367	Det1	2610034H20Rik	de-etiolated homolog 1 (Arabidopsis)	78	15.882
chr8	95434453	95435131	Cfap20	2600014O15Rik|AL024127|Gtl3|T10-2A2	cilia and flagella associated protein 20	78	26.404
chr8	121907633	121908190	BC048644	-	cDNA sequence BC048644	78	24.97
chr9	58312686	58313583	Loxl1	Loxl	lysyl oxidase-like 1	78	12.972
chr2	180070334	180071012	Mtg2	1810011P19Rik|2900056P18Rik|D2Bwg0647e|Gtpbp5	mitochondrial ribosome associated GTPase 2	79	16.713
chr9	36767011	36767989	Stt3a	AA408947|BB081708|Itm1	STT3, subunit of the oligosaccharyltransferase complex, homolog A (S. cerevisiae)	79	17.092
chr1	106171136	106171753	Gm20753	-	predicted gene, 20753	80	11.503
chr2	69861184	69862101	Ssb	SS-B	Sjogren syndrome antigen B	80	19.883
chr2	180710214	180710603	Gid8	2310003C23Rik|4833420G11Rik|AI451474|Twa1	GID complex subunit 8 homolog (S. cerevisiae)	80	15.564
chr4	120924247	120925605	Exo5	3110037I16Rik|AV297100|Dem1|Exo V|mExo5	exonuclease 5	80	30.863
chr11	118354992	118355670	Timp2	D11Bwg1104e|Timp-2	tissue inhibitor of metalloproteinase 2	81	16.975
chr17	80727436	80728454	Map4k3	4833416M01Rik|4833416M07Rik|9530052P13Rik|Glk|MAPKKKK3|MEKKK 3|MEKKK3|RAB8IPL1	mitogen-activated protein kinase kinase kinase kinase 3	81	18.512
chr11	45944379	45945327	Lsm11	2210404M20Rik|AV079530	U7 snRNP-specific Sm-like protein LSM11	83	19.123
chr12	69582437	69583455	Vcpkmt	Gm71|Mettl21d|Mettl221d|VCP-KMT	valosin containing protein lysine (K) methyltransferase	83	21.602
chr2	25262173	25263191	Tprn	C430004E15Rik|C87750	taperin	83	34.351
chr9	98563190	98563868	4930579K19Rik	-	RIKEN cDNA 4930579K19 gene	83	17.352
chr12	59061050	59061728				84	11.308
chr17	57249027	57250045	Trip10	AI646975|Cip4	thyroid hormone receptor interactor 10	84	20.375
chr7	127708174	127709192	Bcl7c	C230096E12Rik	B cell CLL/lymphoma 7C	84	15.62
chr1	179667708	179668925	Sccpdh	AW214504|C330023F11Rik	saccharopine dehydrogenase (putative)	85	41.436
chr11	82870787	82871465	Rffl	1700051E09Rik|4930516L10Rik|BG080975|Carp2	ring finger and FYVE like domain containing protein	85	13.903
chr2	155691961	155692639	Trpc4ap	4833429F06Rik|D2Ertd113e|Trrp4ap|mFLJ00177|truss	transient receptor potential cation channel, subfamily C, member 4 associated protein	85	15.579
chr4	118427670	118428688	Elovl1	AA407424|BB151133|Ssc1	elongation of very long chain fatty acids (FEN1/Elo2, SUR4/Elo3, yeast)-like 1	85	20.755
chr4	134931026	134931105	Syf2	1110018L13Rik|Cbpin|D4Bwg1551e|Gcipip|Ntc31|mp29|p29	SYF2 homolog, RNA splicing factor (S. cerevisiae)	85	7.75
chr1	57995567	57996554	Sgol2a	1110007N04Rik|4932411A20Rik|5730576N04Rik|AU018846|AV008062|D1Ertd8e|Sgol2|Tripin	shugoshin-like 2a (S. pombe)	86	20.881
chr11	82780687	82781705	Lig3	D11Wsu78e	ligase III, DNA, ATP-dependent	86	24.113
chr13	100775305	100776323	Cenph	1700021I11Rik|2410018A12Rik|2610042E16Rik|2810046K12Rik|AU044255|CENP-H|ENP	centromere protein H	86	12.244
chr15	4026982	4027660	BC037032	-	cDNA Sequence BC037032	86	14.243
chr15	86214077	86215014	Tbc1d22a	BC023106|D15Ertd781e	TBC1 domain family, member 22a	86	27.767
chr9	98985861	98987058	Faim	-	Fas apoptotic inhibitory molecule	86	14.486
chr10	58323045	58324063	Lims1	2310016J22Rik|4921524A02Rik|AI507642|AU021743|AW551584|C430041B13Rik|Lims1l|PINCH|PINCH1	LIM and senescent cell antigen-like domains 1	87	27.032
chr14	31336473	31337151	Capn7	AU022319|PalBH	calpain 7	87	18.28
chr10	83533824	83534281	Aldh1l2	D330038I09Rik|mtFDH	aldehyde dehydrogenase 1 family, member L2	88	27.559
chr11	50376959	50378657	Hnrnph1	AI642080|E430005G16Rik|Hnrnph|Hnrph1	heterogeneous nuclear ribonucleoprotein H1	88	17.115
chr10	128231693	128232612	Timeless	C77407|Debt69|tim	timeless circadian clock 1	89	17.076
chr11	23497442	23498460	Ahsa2	-	AHA1, activator of heat shock protein ATPase 2	89	17.941
chr11	84879348	84880865	Pigw	2610044A17Rik|Gwt1	phosphatidylinositol glycan anchor biosynthesis, class W	89	13.035
chr15	76817558	76818605	Arhgap39	9530053N22|AI843066|D15Wsu169e|Kiaa1688|Porf-2	Rho GTPase activating protein 39	89	17.103
chr15	99701868	99702886	Smarcd1	AA407987|Baf60a|D15Kz1	SWI/SNF related, matrix associated, actin dependent regulator of chromatin, subfamily d, member 1	89	21.277
chr17	46680591	46681949	Mea1	Mea-1	male enhanced antigen 1	89	20.208
chr2	29124573	29125591	Setx	A130090N03|A930037J23Rik|AOA2|AW060766|Als4|SCAR1|Sen1|mKIAA0625	senataxin	89	19.093
chr2	125672681	125673699	Eid1	2610002K20Rik|Cri1|EID-1|ORF12|PNAS-22|PTD014	EP300 interacting inhibitor of differentiation 1	89	13.815
chr13	54574660	54575548	Arl10	Arl10a|Arm1	ADP-ribosylation factor-like 10	90	14.835
chr17	35897110	35897467	2310061I04Rik	-	RIKEN cDNA 2310061I04 gene	90	14.723
chr19	7240669	7241596	Naa40	4931433E08Rik|AU023197|Nat11	N(alpha)-acetyltransferase 40, NatD catalytic subunit, homolog (S. cerevisiae)	90	18.73
chr18	24603223	24604230	Slc39a6	Ermelin	solute carrier family 39 (metal ion transporter), member 6	91	24.593
chr4	148140243	148140920	Mad2l2	2310033C13Rik|G1-453-4|MAD2B|REV7|repro22	MAD2 mitotic arrest deficient-like 2	91	12.829
chr6	17307063	17308400	Cav1	Cav|Cav-1	caveolin 1, caveolae protein	91	17.014
chr17	25868053	25869240	Fam195a	9530058B02Rik	family with sequence similarity 195, member A	92	22.677
chr17	26243642	26244660	Fam234a	Itfg3	family with sequence similarity 234, member A	92	28.183
chr5	92042642	92043260	Cdkl2	5330436L21Rik|AI505225|KKIAMRE|Kkm	cyclin-dependent kinase-like 2 (CDC2-related kinase)	92	11.042
chr5	144768476	144769293	Trrap	AI481500	transformation/transcription domain-associated protein	92	16.633
chr6	124712043	124712721	Phb2	AU044498|BAP|Bap37|Bcap37|REA	prohibitin 2	92	15.231
chr15	81399098	81400105	St13	1110007I03Rik|3110002K08Rik|AW555194|HIP|HOP|HSPABP|HSPABP1|PRO0786|SNC6|p48	suppression of tumorigenicity 13	93	23.965
chr8	109692693	109693711	Ist1	2400003C14Rik|AW536298|mKIAA0174	increased sodium tolerance 1 homolog (yeast)	93	14.517
chr14	31829813	31830831	Ankrd28	AI465466|AI604979|E430019N21Rik|mKIAA0379	ankyrin repeat domain 28	94	13.667
chr4	123917019	123918037	Rragc	AU041672|Gtr2|RAGC|TIB929|YGR163W	Ras-related GTP binding C	94	19.132
chr4	126468279	126468376	Ago1	Eif2c1	argonaute RISC catalytic subunit 1	94	11.704
chr5	3802117	3803945	Ankib1	2310061P20Rik|4631416I11Rik|AW494740|C80642|mKIAA1386	ankyrin repeat and IBR domain containing 1	94	20.829
chr5	125433446	125434464	Dhx37	Gm1050|Gm451|mKIAA1517	DEAH (Asp-Glu-Ala-His) box polypeptide 37	94	22.127
chr1	132007676	132007725	Elk4	2310011G17Rik|A130026I01Rik|BB162516|SAP-1|Sap1	ELK4, member of ETS oncogene family	95	9.4
chr10	95940654	95940863	Eea1	A430109M19Rik|B230358H09Rik|ZFYVE2	early endosome antigen 1	95	24
chr2	150909181	150910199	Gins1	2810418N01Rik|Gins4|PSF1|mKIAA0186	GINS complex subunit 1 (Psf1 homolog)	95	17.388
chr5	38220164	38220991	Lyar	MLZ-264	Ly1 antibody reactive clone	95	18.335
chr5	147076933	147077951	Polr1d	1110003G10Rik|AC19|RPA16|Rpo1-3	polymerase (RNA) I polypeptide D	95	16.606
chr10	13552525	13553482	Adat2	4933426M09Rik|Deadc1	adenosine deaminase, tRNA-specific 2	96	15.334
chr11	110337112	110338130	Abca5	ABC13|B930033A02Rik|mKIAA1888	ATP-binding cassette, sub-family A (ABC1), member 5	96	17.875
chr12	8771154	8771832	Sdc1	AA408134|AA409076|CD138|Sstn|Synd|Synd1|syn-1	syndecan 1	96	22.15
chr16	18498459	18499477	Gnb1l	ESTM55|Gm16314|Me49f07|OTTMUSG00000033458|Wdr14|Wdvcf	guanine nucleotide binding protein (G protein), beta polypeptide 1-like	96	22.113
chr3	96696277	96696666	Pias3	Pias3l	protein inhibitor of activated STAT 3	96	16.231
chr3	105959086	105960104	Wdr77	2610003I18Rik|2610312E17Rik|C79984|p44/MEP50	WD repeat domain 77	96	16.547
chr5	145139655	145140333	Pdap1	HASPP28|PAP|PAP1	PDGFA associated protein 1	96	17.962
chr12	85598739	85599667	Jdp2	Jundm2|Jundp2|TIF	Jun dimerization protein 2	97	14.553
chr18	37934988	37935666				97	14.567
chr2	130905961	130906639	A730017L22Rik	-	RIKEN cDNA A730017L22 gene	97	17.784
chr4	41760092	41760989	Il11ra1	AI314697|GP130|Il-11ra|Il11ra|Il11ra2|NR1	interleukin 11 receptor, alpha chain 1	97	11.043
chr5	137045455	137046473	Ap1s1	AP19	adaptor protein complex AP-1, sigma 1	97	14.545
chr9	107985141	107986499	Fam212a	6230427J02Rik|Inka1	family with sequence similarity 212, member A	97	32.035
chr1	119504176	119505194	Ralb	5730472O18Rik	v-ral simian leukemia viral oncogene homolog B (ras related)	98	17.402
chr3	146499256	146500614	Gng5	G(y)5	guanine nucleotide binding protein (G protein), gamma 5	98	15.485
chr15	10981517	10982195	Amacr	Macr1	alpha-methylacyl-CoA racemase	99	16.265
chr4	32656590	32657847	Mdn1	4833432B22Rik|A130070M06|AA958993|D4Abb1e|Gm135	midasin homolog (yeast)	99	29.327
chr5	135632415	135633093	Rhbdd2	0610011L13Rik|AI480532|Rhbdl7|Usmg1	rhomboid domain containing 2	99	16.848
chr1	180568567	180569585	Parp1	5830444G22Rik|AI893648|ARTD1|Adprp|Adprt1|C80510|PARP|PPOL|parp-1|sPARP-1	poly (ADP-ribose) polymerase family, member 1	100	13.354
chr18	37968988	37970276	Fchsd1	A030002D08Rik	FCH and double SH3 domains 1	100	16.419
chr2	30124173	30124851	Zer1	C230075L19Rik|Zyg11bl	zyg-11 related, cell cycle regulator	100	15.761
chr9	50528073	50529010	Pts	PTPS	6-pyruvoyl-tetrahydropterin synthase	100	18.394
chr2	121456681	121457699	Hypk	2310003F16Rik|HSPC136	huntingtin interacting protein K	101	11.371
chr5	117119892	117120570	Taok3	2900006A08Rik|A130052D22|A430105I05Rik	TAO kinase 3	101	18.199
chr9	20952540	20953218	Dnmt1	Cxxc9|Dnmt|Dnmt1o|MCMT|MTase|Met-1|Met1|MommeD2|m.MmuI	DNA methyltransferase (cytosine-5) 1	101	15.9
chr12	54862267	54863285	Cfl2	-	cofilin 2, muscle	102	13.074
chr19	16780323	16781341	Vps13a	4930425F11|4930516E05Rik|4930543C13Rik|9930023P20|Chac|Chorein|D330038K10Rik|mKIAA0986	vacuolar protein sorting 13A (yeast)	102	21.313
chr5	146832494	146833491	Rpl21	8430440E03Rik|L21	ribosomal protein L21	102	17.904
chr6	142345331	142346268	Pyroxd1	-	pyridine nucleotide-disulphide oxidoreductase domain 1	102	18.375
chr7	27178442	27179120	Rab4b	1500031G17Rik	RAB4B, member RAS oncogene family	103	16.725
chr8	116921185	116922503	Cenpn	2610510J17Rik|AI426416|AW545024	centromere protein N	103	14.392
chr11	45851560	45852577	Clint1	AI642036|AW537616|C530049I24Rik|Enth|Epn4|F630206G17Rik|mKIAA0171	clathrin interactor 1	104	18.415
chr12	59011410	59012418	Sec23a	Msec23|Sec23r	SEC23 homolog A, COPII coat complex component	104	16.584
chr2	24949373	24950391	Zmynd19	2700064H14Rik|AA536891|AU014915|mizip	zinc finger, MYND domain containing 19	104	22.081
chr3	103057881	103058899	Nras	AV095280|N-ras	neuroblastoma ras oncogene	104	18.227
chr5	137313474	137314802	Trip6	-	thyroid hormone receptor interactor 6	104	14.993
chr7	45215371	45216349	Tead2	ETF|Etdf|TEAD-2|TEF-4|TEF4	TEA domain family member 2	106	14.043
chr3	27153820	27154447	1700125G22Rik	-	RIKEN cDNA 1700125G22 gene	107	26.745
chr10	62339805	62340823	Hk1	BB404130|Hk-1|Hk1-s|dea|mHk1-s	hexokinase 1	108	22.043
chr12	32953375	32954733	Sypl	AI314763|AI604763|D12Ertd446e|PanI|Pphn|Sypl1	synaptophysin-like protein	108	23.465
chr15	88819076	88820434	Creld2	5730592L21Rik|C85758	cysteine-rich with EGF-like domains 2	108	18.625
chr4	119539470	119540069	Foxj3	C330039G02Rik|Fhd6	forkhead box J3	108	14.867
chr7	92636591	92637479	Ankrd42	4931426M20|4933417L02Rik|Ikbn	ankyrin repeat domain 42	108	16.847
chr12	32819776	32821113	Nampt	1110035O14Rik|AI314458|AI480535|NAmPRTase|Pbef|Pbef1|Visfatin	nicotinamide phosphoribosyltransferase	109	13.821
chr13	32338097	32338775	Gmds	BC031788|C87208	GDP-mannose 4, 6-dehydratase	109	11.869
chr16	57230754	57231961	Tbc1d23	4930451A13Rik|AU015720|AU043671|AU043778|D030022P07Rik|W51689	TBC1 domain family, member 23	109	18.471
chr19	5424022	5425720	Drap1	2310074H19Rik|NC2-alpha	Dr1 associated protein 1 (negative cofactor 2 alpha)	109	27.127
chr7	113368462	113369999	Btbd10	1110056N09Rik|Gmrp1	BTB (POZ) domain containing 10	109	21.198
chr9	36726211	36726889	Chek1	C85740|Chk1|rad27	checkpoint kinase 1	109	13.105
chr9	100545481	100546408	Nck1	6330586M15Rik|D230010O13Rik|Nck|Nck-1	non-catalytic region of tyrosine kinase adaptor protein 1	109	13.029
chr15	99651208	99651886	Racgap1	AI227039|AI327394|Band25|GTPase|MgcRacGAP|gtl11|mKIAA1478	Rac GTPase-activating protein 1	110	21.53
chr2	156720461	156721139	4930405A21Rik	-	RIKEN cDNA 4930405A21 gene	110	16.159
chr8	69808394	69809201	Gmip	5031419I10Rik	Gem-interacting protein	110	20.583
chr10	43901287	43901965	Qrsl1	2700038P16Rik|C80053|GatA	glutaminyl-tRNA synthase (glutamine-hydrolyzing)-like 1	111	19.415
chr11	53350259	53351498	Aff4	AF5Q31|Alf4|Laf4l|MCEF	AF4/FMR2 family, member 4	111	18.508
chr11	71003858	71004785	Dhx33	3110057P17Rik|9430096J02Rik|Ddx33	DEAH (Asp-Glu-Ala-His) box polypeptide 33	111	16.943
chr12	71830885	71831474	Daam1	-	dishevelled associated activator of morphogenesis 1	111	14.78
chr16	50732154	50733172	Dubr	5330426P16Rik|Dum	Dppa2 upstream binding RNA	111	13.331
chr2	160872201	160873559	Zhx3	1810059C13Rik|4932418O04Rik|9530010N21Rik|Tix1|mKIAA0395	zinc fingers and homeoboxes 3	111	18.935
chr16	13902725	13903342	Pdxdc1	2210010A19Rik|AA415817|Kiaa0251-hp	pyridoxal-dependent decarboxylase domain containing 1	112	13.612
chr16	33062295	33062973	Lmln	5330415H22Rik|AI465495	leishmanolysin-like (metallopeptidase M8 family)	112	17.736
chr3	96600737	96601755	Lix1l	D130027M04Rik	Lix1-like	112	20.891
chr6	90369098	90370116	Zxdc	A930012H20|B930086F11Rik|BC003332	ZXD family zinc finger C	112	23.963
chr17	66076280	66077587	Ankrd12	2900001A12Rik|AI447928|ANCO-2|AV347965|GAC-1|mKIAA0874	ankyrin repeat domain 12	113	28.726
chr7	46795260	46796278	Hps5	AI646796|AL022647|C85120|haze|hz|maroon|mr|ru-2|ru2	Hermansky-Pudlak syndrome 5 homolog (human)	113	21.776
chr8	86623558	86624755	Lonp2	1300002A08Rik|AU015403|Lonp	lon peptidase 2, peroxisomal	113	16.097
chr11	101119372	101120050	Fam134c	1300010M03Rik|4933404C01Rik|AI551748	family with sequence similarity 134, member C	114	16.99
chr19	45749111	45749789	Npm3	Nub1	nucleoplasmin 3	114	15.518
chr4	83525151	83526169	Ccdc171	4930418J05Rik|4930473A06Rik|A330015D16Rik	coiled-coil domain containing 171	114	21.987
chr4	129334918	129335596	Rbbp4	RBAP48|mRbAp48	retinoblastoma binding protein 4	114	20.869
chr7	80802709	80803727	Iqgap1	AA682088|D7Ertd237e|D7Ertd257e|mKIAA0051	IQ motif containing GTPase activating protein 1	114	18.69
chr7	126928425	126929562	Kctd13	1500003N18Rik|AV259508|PDIP1alpha|Pdip1|Poldip1	potassium channel tetramerisation domain containing 13	114	22.957
chr13	38634556	38635434	Bloc1s5	1810074A19Rik|Muted|mu	biogenesis of lysosomal organelles complex-1, subunit 5, muted	115	18.573
chr10	25359406	25360424	Epb41l2	4.1G|AW555191|D10Ertd398e|Epb4.1l2|NBL2	erythrocyte membrane protein band 4.1 like 2	116	17.272
chr16	94525885	94527142	Dscr3	AW538125|Dcra	Down syndrome critical region gene 3	116	28.63
chr2	155729021	155729699	Edem2	9530090G24Rik|AI327354	ER degradation enhancer, mannosidase alpha-like 2	116	17.021
chr5	3647667	3647974	Gatad1	2310031E19Rik|2810047M21Rik|8430439A17Rik|9130430G15Rik|B330017N08Rik|ENSMUSG00000073241|Odag	GATA zinc finger domain containing 1	116	15.383
chr8	47674705	47675383	Ing2	2810011M06Rik|Ing1l|Ing2b|P33ING2	inhibitor of growth family, member 2	116	15.212
chr9	21072900	21073898	Fdx1l	B230118G17Rik	ferredoxin 1-like	116	14.46
chr10	7780292	7781310	Ginm1	AA589616	glycoprotein integral membrane 1	117	16.337
chr10	76344666	76345684	Dip2a	4931420H10Rik|AI426328|Dip2|Kiaa0184-hp|mKIAA0184	DIP2 disco-interacting protein 2 homolog A (Drosophila)	117	16.088
chr11	49203279	49203957	Zfp62	-	zinc finger protein 62	117	18.309
chr5	137532774	137533452	Gnb2	Gnb-2	guanine nucleotide binding protein (G protein), beta 2	117	13.062
chr10	80038893	80040191	Polr2e	2410021N14Rik|25kDa|AW208866|RPB5|XAP4	polymerase (RNA) II (DNA directed) polypeptide E	118	19.15
chr11	120598312	120598990	Anapc11	1110011I19Rik|R75218	anaphase promoting complex subunit 11	118	14.389
chr19	7494218	7494896	Atl3	4633402C03Rik|5730596K20Rik|AI465397|AW228836	atlastin GTPase 3	118	19.654
chr2	35256144	35256811	Gsn	ADF	gelsolin	118	18.666
chr2	152293372	152294609	Tbc1d20	1110028I04Rik|2810442O16Rik|AI414693	TBC1 domain family, member 20	118	14.644
chr3	137918335	137919013	Lamtor3	AW556229|Map2k1ip1|Mapbp|Mapksp1|Mp1	late endosomal/lysosomal adaptor, MAPK and MTOR activator 3	118	13.803
chr7	25249962	25251320	Erf	-	Ets2 repressor factor	118	15.24
chr8	72239913	72240591	Ap1m1	AA408894|AP47|Adtm1A|Cltnm|[m]1A|mu1A	adaptor-related protein complex AP-1, mu subunit 1	119	15.252
chr1	93511716	93512734	Farp2	AI465173|BC009153|D030026M03Rik|Fir|mKIAA0793	FERM, RhoGEF and pleckstrin domain protein 2	120	14.421
chr19	44930731	44931749	Fam178a	3632432H19|6030443O07Rik|AU014917	family with sequence similarity 178, member A	120	22.075
chr5	142463548	142464556	Ap5z1	C330006K01Rik	adaptor-related protein complex 5, zeta 1 subunit	120	18.816
chr8	121907512	121907621	Slc7a5	4F2LC|D0H16S474E|LAT1|TA1	solute carrier family 7 (cationic amino acid transporter, y+ system), member 5	120	10.182
chr11	59662387	59662846	Mprip	9530046C02|AA536749|AI647711|C76423|RIP3|Rhoip3|mKIAA0864|p116Rip	myosin phosphatase Rho interacting protein	121	17.783
chr13	38036497	38037724	Riok1	3110046C13Rik|5430416A05Rik|Ad034	RIO kinase 1 (yeast)	121	28.972
chr14	55590431	55591370	Psme2	AA589371|AI788882|PA28b	proteasome (prosome, macropain) activator subunit 2 (PA28 beta)	121	21.021
chr2	164497517	164497776	Pigt	2510012P17Rik|4930534E15Rik|CGI-06|NDAP|Ndap7	phosphatidylinositol glycan anchor biosynthesis, class T	121	22.462
chr4	109676410	109677088	Faf1	AA408698|Dffrx|Fam	Fas-associated factor 1	121	16.71
chr6	52011620	52013237	Skap2	2610021A10Rik|AA960083|BB137539|RA70|SKAP-HOM|Saps|Scap2|mSKAP55R	src family associated phosphoprotein 2	121	20.768
chrX	7899174	7899741				121	17.699
chr3	135438035	135439053	4930539J05Rik	8030475D13Rik	RIKEN cDNA 4930539J05 gene	122	17.875
chr3	144569756	144570434	Hs2st1	AW214369|Hs2st|mKIAA0448	heparan sulfate 2-O-sulfotransferase 1	122	17.644
chr11	50210019	50211377	Sqstm1	A170|OSF-6|Osi|STAP|STONE14|p62	sequestosome 1	123	13.775
chr17	78916124	78917122	Cebpzos	1110001A16Rik	CCAAT/enhancer binding protein (C/EBP), zeta, opposite strand	123	14.128
chr5	123227995	123228632	Psmd9	1500011J20Rik|2610202L11Rik|Bridge-1|P27	proteasome (prosome, macropain) 26S subunit, non-ATPase, 9	123	14.657
chr7	119793993	119794631	2610020H08Rik	-	RIKEN cDNA 2610020H08 gene	124	12.726
chr8	85059918	85060755	A230103J11Rik	-	RIKEN cDNA A230103J11 gene	124	36.184
chr10	67979385	67980063	Rtkn2	B130039D23Rik|Mbf|Plekhk1	rhotekin 2	125	19.057
[truncated: 1,516 more rows]
